# Supplementary material for: Evolution and expression patterns of the neo-sex chromosomes of the crested ibis
Source: Nat Commun. 2024 Feb 23;15:1670. doi: 10.1038/s41467-024-46052-x (PMC10891136; doi:10.1038/s41467-024-46052-x)
Supplement: Supplementary file 5 — SupplementaryData1 [file 41467_2024_46052_MOESM5_ESM.xlsx]

## Sheet: 1
Supplementary Data 1 Statistics of assemblies of W chromosomes in birds uploaded to public database
Assembly	Assembly Accession	Organism Name	Order	W chromosome size (bp)	Assembly Stats Total Sequence Length	Assembly Submission Date
bAquChr1.4	GCF_900496995.4	Aquila chrysaetos chrysaetos	ACCIPITRIFORMES	11729522	1233704830	2021-03-26
ZJU1.0	GCF_015476345.1	Anas platyrhynchos	ANSERIFORMES	16693329	1188516685	2020-11-23
bAytFul2.pri	GCF_009819795.1	Aythya fuligula	ANSERIFORMES	18736694	1126988109	2019-12-31
bCygOlo1.pri.v2	GCF_009769625.2	Cygnus olor	ANSERIFORMES	4360453	1134169903	2021-03-31
BPBGC_Hatr_1.0	GCA_011075105.1	Heteronetta atricapilla	ANSERIFORMES	1551514	1151864095	2020-03-10
BPBGC_Naur_1.0	GCA_011076525.1	Nettapus auritus	ANSERIFORMES	621036	1134521068	2020-03-10
BPBGC_Ojam_1.0	GCF_011077185.1	Oxyura jamaicensis	ANSERIFORMES	814976	1147585764	2020-03-10
bApuApu2.pri.cur	GCA_020740795.1	Apus apus	APODIFORMES	10967425	1100361224	2021-11-04
bCalAnn1_v1.p	GCF_003957555.1	Calypte anna	APODIFORMES	26448777	1059687259	2019-05-16
bHemCom1.pri.cur	GCA_020745705.1	Hemiprocne comata	APODIFORMES	17593551	1164793941	2021-11-05
bBucAby1.pri	GCA_009769605.1	Bucorvus abyssinicus	BUCEROTIFORMES	16450271	1132597561	2019-12-23
ASM2307948v1	GCA_023079485.1	Archilochus colubris	CAPRIMULGIFORMES	32370071	1100570460	2022-04-22
bCapEur3.1	GCA_907165065.1	Caprimulgus europaeus	CAPRIMULGIFORMES	22485285	1177791212	2021-05-17
bCarCri1.pri	GCA_009819825.1	Cariama cristata	CARIAMIFORMES	13730351	1215224075	2019-12-31
ZJU1.0	GCA_016128335.1	Dromaius novaehollandiae	CASUARIIFORMES	8373266	1247468792	2020-12-20
bPluApr1.pri	GCA_017639485.1	Pluvialis apricaria	CHARADRIIFORMES	32002124	1247746888	2021-03-30
bSteHir1.pri	GCA_009819605.1	Sterna hirundo	CHARADRIIFORMES	30244496	1229953488	2019-12-31
bCicMag1.pri	GCA_017639555.1	Ciconia maguari	CICONIIFORMES	19818116	1239415939	2021-03-30
bStrTur1.2	GCA_901699155.2	Streptopelia turtur	COLUMBIFORMES	8842833	1178816852	2021-05-17
bMerNub1.pri	GCA_009819595.1	Merops nubicus	CORACIIFORMES	5150650	1149337515	2019-12-31
bCucCan1.pri	GCA_017976375.1	Cuculus canorus	CUCULIFORMES	22312972	1180136575	2021-04-15
bFalNau1.pat	GCF_017639655.2	Falco naumanni	FALCONIFORMES	29619203	1215702009	2021-03-30
bGalGal1.mat.broiler.GRCg7b	GCF_016699485.2	Gallus gallus	GALLIFORMES	9109940	1053315467	2021-01-19
bBalReg1.pri	GCA_011004875.1	Balearica regulorum gibbericeps	GRUIFORMES	31083356	1221032548	2020-03-05
bPorHoc1.mat.Z.cur	GCA_020800305.1	Porphyrio hochstetteri	GRUIFORMES	5278612	1270277365	2021-11-08
bTauEry1.pri	GCA_009769465.1	Tauraco erythrolophus	MUSOPHAGIFORMES	29633611	1252271553	2019-12-19
bNycGra1.pri	GCA_013368605.1	Nyctibius grandis	NYCTIBIIFORMES	26756321	1256393467	2020-06-23
RW_assembly	GCA_910950805.1	Acrocephalus scirpaceus scirpaceus	PASSERIFORMES	7359645	1075083815	2021-08-16
bAcaChl1.pri	GCA_016904835.1	Acanthisitta chloris	PASSERIFORMES	8848550	1077368553	2021-02-17
ASM2074582v1	GCA_020745825.1	Agelaius phoeniceus	PASSERIFORMES	9221756	1188529604	2021-11-05
bCatUst1.pri.v2	GCF_009819885.2	Catharus ustulatus	PASSERIFORMES	12285394	1131616530	2020-12-22
bChiLan1.pri	GCF_009829145.1	Chiroxiphia lanceolata	PASSERIFORMES	16093816	1089631598	2020-01-03
bCorHaw1.pri.cur	GCA_020740725.1	Corvus hawaiiensis	PASSERIFORMES	6742290	1151594481	2021-11-04
bCorMon1.pri	GCF_009650955.1	Corvus moneduloides	PASSERIFORMES	21203907	1112734094	2019-11-14
bEriRub2.2	GCA_903797595.2	Erithacus rubecula	PASSERIFORMES	4152387	1086738418	2021-05-03
bGeoTri1.pri	GCA_009764595.1	Geothlypis trichas	PASSERIFORMES	18314013	1078128490	2019-12-19
bHirRus1.pri.v2	GCF_015227805.1	Hirundo rustica	PASSERIFORMES	31704074	1105955550	2021-03-02
CU_Lasu_v2	GCA_015883425.2	Lamprotornis superbus	PASSERIFORMES	14647068	1068005652	2022-03-24
HeHo_2.0	GCA_008360975.2	Lichenostomus cassidix	PASSERIFORMES	24146049	1102944376	2022-02-11
BPBGC_Mater_1.0	GCF_012460135.1	Molothrus ater	PASSERIFORMES	648131	1087312585	2020-04-20
LSU_RhHo_2.0	GCA_013398505.2	Rhegmatorhina hoffmannsi	PASSERIFORMES	4655526	1066555733	2021-04-30
bSylAtr1.pri	GCA_009819655.1	Sylvia atricapilla	PASSERIFORMES	21688951	1066786587	2019-12-31
bTaeGut1.4.pri	GCF_003957565.2	Taeniopygia guttata	PASSERIFORMES	20846394	1056254409	2021-05-04
bPhoRub2.pri	GCA_009819775.1	Phoenicopterus ruber ruber	PHOENICOPTERIFORMES	34240104	1246226932	2019-12-31
bDryPub1.pri	GCA_014839835.1	Dryobates pubescens	PICIFORMES	3896135	1187939694	2020-10-02
bPogPus1.pri	GCA_015220805.1	Pogoniulus pusillus	PICIFORMES	11365671	1272338968	2020-11-03
bMelUnd1.mat.Z	GCF_012275295.1	Melopsittacus undulatus	PSITTACIFORMES	4022347	1171617451	2020-04-13
MMon_1.0	GCA_017639245.1	Myiopsitta monachus	PSITTACIFORMES	13754614	1168583304	2021-03-30
bStrHab1.2.pri	GCF_004027225.2	Strigops habroptila	PSITTACIFORMES	37425726	1148597545	2020-03-04
bTroSur1.pri.cur	GCA_020746105.1	Trogon surrucura	TROGONIFORMES	9310055	1165727389	2021-11-05
Note: most of these assemblies have not been published.
