# Supplementary material for: Evolution and expression patterns of the neo-sex chromosomes of the crested ibis
Source: Nat Commun. 2024 Feb 23;15:1670. doi: 10.1038/s41467-024-46052-x (PMC10891136; doi:10.1038/s41467-024-46052-x)
Supplement: Supplementary file 6 — SupplementaryData2 [file 41467_2024_46052_MOESM6_ESM.xlsx]

## Sheet: 2
Supplementary Data 2 The results of alignments between the crested ibis' neo-Z chromosome and chicken's genome
GGA_start	GGA_end	NNI-neo-Z_start	NNI-neo-Z_end	GGA
1303748	1304939	122001	120779	chrZ
1302202	1302523	125016	124694	chrZ
1297347	1297903	132558	132005	chrZ
1287576	1287842	149127	148861	chrZ
1286052	1286196	153669	153526	chrZ
1284856	1285082	154944	154718	chrZ
1280248	1280770	160685	160178	chrZ
1277451	1279024	163875	162284	chrZ
1274797	1275297	166278	165780	chrZ
1270788	1270930	172905	172761	chrZ
1269819	1270325	174201	173716	chrZ
1262510	1262664	180943	180789	chrZ
1261815	1262093	181930	181653	chrZ
1258776	1259092	185874	185551	chrZ
1257619	1257876	186949	186692	chrZ
1253882	1254223	193772	193428	chrZ
1252913	1253319	195963	195560	chrZ
1250480	1250960	199584	199104	chrZ
1248637	1249045	200967	200560	chrZ
1247703	1248025	202579	202254	chrZ
1241913	1242196	212349	212066	chrZ
1240750	1241274	214044	213526	chrZ
1232749	1233046	227854	227558	chrZ
1230186	1230761	231827	231250	chrZ
3929396	3930420	257074	256036	chrW
3928429	3929275	259150	258287	chrW
1211106	1211452	265040	264691	chrZ
1207741	1208353	269251	268633	chrZ
1203502	1203968	277555	277079	chrZ
3865052	3865205	294822	294671	chrW
1178310	1178644	312067	311724	chrZ
1175736	1176051	318509	318195	chrZ
1167250	1167727	331107	330627	chrZ
1165703	1165917	332077	331863	chrZ
1164429	1164637	333101	332893	chrZ
1163503	1163814	334824	334511	chrZ
1161222	1162000	338941	338157	chrZ
1158940	1159275	341419	341086	chrZ
1157373	1157667	343066	342774	chrZ
1155007	1155826	344611	343772	chrZ
1153015	1153457	347264	346825	chrZ
1148628	1148933	351979	351677	chrZ
1147159	1147451	353493	353201	chrZ
1144616	1145025	357933	357525	chrZ
1143824	1144081	359042	358778	chrZ
1139114	1139666	363821	363255	chrZ
1137292	1137551	366156	365899	chrZ
1134864	1135435	369541	368973	chrZ
1127435	1127922	377498	376998	chrZ
1123612	1125882	381936	379646	chrZ
1114321	1114641	397901	397592	chrZ
1111434	1111812	400854	400468	chrZ
1109303	1109843	403039	402476	chrZ
1105201	1105515	406651	406336	chrZ
1096950	1097639	415901	415210	chrZ
1086419	1086715	427672	427378	chrZ
1070861	1072048	458059	456869	chrZ
7708068	7708202	458270	458404	chrW
7709686	7709898	461592	461805	chrW
1063875	1064159	470196	469905	chrZ
7755122	7755387	472938	473210	chrW
7798455	7798912	487727	488190	chrW
7804773	7805330	492233	492807	chrW
1043222	1043663	498890	498438	chrZ
7873392	7873694	510701	511004	chrW
1012488	1012796	551450	551139	chrZ
1010265	1011789	553740	552181	chrZ
1009545	1010136	554496	553904	chrZ
1004107	1004576	562043	561580	chrZ
1000486	1000674	566027	565831	chrZ
985930	986109	590273	590093	chrZ
667839	668042	701100	701299	chrZ
672678	673637	715054	715990	chrZ
674017	674492	716418	716894	chrZ
677586	677781	720139	720335	chrZ
679488	680085	721739	722332	chrZ
684022	684902	726217	727020	chrZ
685873	686043	728020	728194	chrZ
688363	689852	730099	731585	chrZ
691313	691661	733469	733817	chrZ
691792	691975	733953	734136	chrZ
696609	696937	740113	740441	chrZ
700720	701800	747179	748296	chrZ
711668	711868	763710	763910	chrZ
714782	715031	767673	767924	chrZ
715522	715687	768441	768606	chrZ
718591	718796	775170	775374	chrZ
723770	723941	782113	782285	chrZ
727810	728224	792311	792726	chrZ
728440	728735	792910	793202	chrZ
730334	730619	795489	795771	chrZ
732586	734666	797218	799238	chrZ
736081	736742	800771	801372	chrZ
737992	738323	802845	803174	chrZ
739268	739531	805923	806195	chrZ
739959	740393	807014	807448	chrZ
742849	743594	810108	810848	chrZ
743906	744224	811202	811522	chrZ
747224	748118	813792	814698	chrZ
20254381	20254466	817700	817615	chr1
751970	752219	820328	820577	chrZ
752399	752827	820808	821239	chrZ
753105	753276	821554	821726	chrZ
766196	766730	841215	841749	chrZ
767570	767700	842665	842795	chrZ
769044	769478	845102	845533	chrZ
770235	770639	846501	846905	chrZ
773990	774239	850774	851021	chrZ
776659	777378	855839	856562	chrZ
778818	779156	861325	861663	chrZ
782803	783048	866659	866906	chrZ
785556	786049	870123	870618	chrZ
787047	787259	872345	872557	chrZ
789540	789935	877387	877780	chrZ
790798	791183	881642	882031	chrZ
792383	792570	882549	882736	chrZ
793468	793787	884356	884675	chrZ
802123	802523	899134	899527	chrZ
804609	805212	902157	902757	chrZ
805895	806236	903466	903807	chrZ
806655	807378	904355	905058	chrZ
809769	810514	907011	907754	chrZ
812395	812876	911015	911494	chrZ
814553	815146	914011	914606	chrZ
822860	823338	923722	924189	chrZ
825940	826212	928670	928942	chrZ
826614	826971	929375	929733	chrZ
9329539	9329920	932075	932458	chr3
830327	831042	935715	936424	chrZ
833781	834355	940297	940879	chrZ
835657	835859	942437	942642	chrZ
837113	837734	944134	944759	chrZ
843081	843886	950262	951059	chrZ
849443	849704	958274	958537	chrZ
852022	852482	961849	962309	chrZ
854436	854933	970251	970759	chrZ
861162	861490	979044	979364	chrZ
864747	865101	983400	983755	chrZ
867743	868181	986898	987330	chrZ
875285	875523	996629	996867	chrZ
889274	889575	1009535	1009836	chrZ
890110	890522	1010389	1010815	chrZ
893143	894139	1013946	1014947	chrZ
897995	898233	1021017	1021255	chrZ
899552	899834	1022304	1022592	chrZ
901026	901572	1023036	1023582	chrZ
902977	903303	1025063	1025394	chrZ
905342	905829	1028262	1028755	chrZ
908789	909065	1034599	1034881	chrZ
910887	911107	1038572	1038792	chrZ
921940	922144	1055555	1055761	chrZ
929068	929664	1066238	1066834	chrZ
933523	933781	1070703	1070959	chrZ
651704	651899	1086055	1085860	chrZ
645705	646275	1096239	1095666	chrZ
644205	644477	1096706	1096435	chrZ
641589	641805	1101035	1100818	chrZ
639184	639794	1105550	1104934	chrZ
638321	638783	1106909	1106444	chrZ
636162	636922	1108937	1108184	chrZ
634995	635589	1110858	1110295	chrZ
633369	633962	1114322	1113754	chrZ
631170	631646	1117006	1116539	chrZ
629884	630245	1119349	1118984	chrZ
627254	628262	1122649	1121637	chrZ
623500	623901	1126484	1126081	chrZ
621659	621956	1128280	1127984	chrZ
619020	619769	1130383	1129633	chrZ
617850	618017	1131623	1131456	chrZ
616305	616708	1133459	1133058	chrZ
615867	616070	1134110	1133907	chrZ
614806	615393	1136040	1135453	chrZ
612162	612381	1139182	1138967	chrZ
611624	611986	1140966	1140619	chrZ
609505	609753	1143631	1143383	chrZ
607048	607849	1147787	1147011	chrZ
606630	606959	1148631	1148300	chrZ
602716	603417	1151816	1151125	chrZ
600952	602087	1153980	1152837	chrZ
595887	596375	1159605	1159116	chrZ
594756	595370	1161310	1160698	chrZ
593587	594495	1162481	1161577	chrZ
591714	592180	1165634	1165172	chrZ
589792	590718	1167497	1166577	chrZ
586521	587407	1171691	1170811	chrZ
584467	585190	1173186	1172439	chrZ
581852	582711	1176745	1175886	chrZ
580712	581229	1177728	1177215	chrZ
579965	580627	1179249	1178589	chrZ
577634	578542	1181688	1180785	chrZ
576790	577222	1182874	1182449	chrZ
575794	576090	1184619	1184324	chrZ
574237	574835	1186890	1186290	chrZ
573319	573868	1188155	1187596	chrZ
572310	572802	1189130	1188638	chrZ
569129	569533	1193056	1192653	chrZ
568069	568235	1194633	1194467	chrZ
567428	567795	1195286	1194916	chrZ
566613	567228	1196222	1195599	chrZ
562073	563327	1202091	1200822	chrZ
560822	561758	1203343	1202408	chrZ
559400	559596	1205253	1205057	chrZ
558096	558981	1207351	1206454	chrZ
554909	555380	1212831	1212359	chrZ
552854	553297	1215133	1214692	chrZ
551966	552558	1216256	1215659	chrZ
548437	548874	1220900	1220459	chrZ
547007	547625	1222278	1221644	chrZ
546052	546425	1223281	1222904	chrZ
544326	544512	1225475	1225289	chrZ
543779	544115	1226141	1225805	chrZ
542346	543055	1228252	1227550	chrZ
540712	541329	1230566	1229952	chrZ
538960	539282	1233176	1232858	chrZ
538286	538536	1234274	1234024	chrZ
536734	537342	1236228	1235620	chrZ
536363	536573	1236896	1236686	chrZ
535407	536195	1239001	1238191	chrZ
533835	535170	1240937	1239602	chrZ
532032	532753	1243017	1242323	chrZ
530160	531057	1245646	1244747	chrZ
528448	529179	1247861	1247125	chrZ
527896	528201	1248683	1248379	chrZ
526429	526999	1251196	1250619	chrZ
521483	521681	1255519	1255313	chrZ
516906	517345	1260125	1259688	chrZ
516054	516373	1261498	1261179	chrZ
513946	515031	1264218	1263117	chrZ
511758	512512	1266209	1265445	chrZ
510817	511184	1267192	1266822	chrZ
510120	510324	1268036	1267836	chrZ
507390	508829	1270853	1269381	chrZ
506319	506967	1272164	1271519	chrZ
504356	505564	1274348	1273143	chrZ
501025	501450	1279576	1279150	chrZ
499171	500443	1281374	1280102	chrZ
495186	496125	1286336	1285402	chrZ
494156	494562	1287539	1287120	chrZ
492978	493512	1289053	1288523	chrZ
491931	492350	1290596	1290185	chrZ
488602	489734	1296126	1294994	chrZ
486005	486563	1299031	1298472	chrZ
483682	484187	1302006	1301502	chrZ
482725	483330	1302806	1302199	chrZ
479854	481217	1306136	1304729	chrZ
475582	475939	1309942	1309583	chrZ
473050	473583	1315374	1314842	chrZ
469029	469224	1319188	1318973	chrZ
466771	467000	1321569	1321348	chrZ
465892	466114	1322723	1322499	chrZ
465270	465467	1323417	1323219	chrZ
462384	462895	1326521	1326011	chrZ
459684	460008	1329616	1329296	chrZ
457920	458279	1332536	1332176	chrZ
454723	454975	1337340	1337086	chrZ
452656	454190	1339453	1337901	chrZ
451390	451915	1340887	1340350	chrZ
450075	450551	1342925	1342448	chrZ
449015	449363	1344056	1343706	chrZ
444862	445347	1350502	1350019	chrZ
442832	443346	1352470	1351976	chrZ
441571	441938	1354267	1353893	chrZ
440304	440593	1357867	1357580	chrZ
435589	435895	1364210	1363899	chrZ
434820	435223	1365365	1364959	chrZ
432831	433125	1368562	1368266	chrZ
431824	432163	1371065	1370726	chrZ
430515	430856	1374307	1373964	chrZ
429700	430079	1375301	1374914	chrZ
428522	429136	1376587	1375966	chrZ
424377	424502	1381352	1381227	chrZ
421838	422117	1385741	1385443	chrZ
417956	418469	1392386	1391871	chrZ
416791	417082	1394047	1393758	chrZ
415341	415776	1396105	1395670	chrZ
414650	414884	1397661	1397429	chrZ
413444	413628	1398700	1398508	chrZ
411907	412534	1400006	1399374	chrZ
408677	409255	1403297	1402720	chrZ
406686	406909	1405575	1405353	chrZ
406135	406323	1406166	1405978	chrZ
405721	405992	1406642	1406370	chrZ
403494	403900	1408925	1408521	chrZ
401180	401494	1412171	1411855	chrZ
400071	400460	1413299	1412919	chrZ
395638	395984	1418058	1417711	chrZ
395328	395495	1418387	1418219	chrZ
394761	395205	1418980	1418537	chrZ
393764	394023	1420451	1420189	chrZ
387551	388398	1427594	1426743	chrZ
383312	383419	1433200	1433093	chrZ
381540	382707	1434914	1433744	chrZ
380754	381004	1436305	1436055	chrZ
379359	379943	1437931	1437345	chrZ
377436	377643	1441163	1440955	chrZ
374393	374915	1445234	1444716	chrZ
373214	373767	1446433	1445880	chrZ
371963	372342	1448333	1447955	chrZ
364055	364491	1457972	1457535	chrZ
360549	361010	1462432	1461971	chrZ
356324	356613	1467017	1466728	chrZ
351200	351465	1473755	1473494	chrZ
349946	350345	1475160	1474761	chrZ
348447	348901	1477060	1476616	chrZ
339902	340064	1488748	1488589	chrZ
339378	339660	1489205	1488936	chrZ
53430956	53431214	1647422	1647680	chr2
53430909	53431148	1663325	1663563	chr2
96198596	96198677	1798705	1798624	chr3
53430909	53431214	1960312	1960008	chr2
9329591	9330106	2123812	2124332	chr3
53431022	53431214	2139605	2139797	chr2
53430912	53431214	2244671	2244971	chr2
9329585	9330106	2306880	2307405	chr3
53430666	53431214	2426316	2425763	chr2
53430909	53431214	2455219	2455523	chr2
66225002	66225127	2460573	2460698	chrZ
53430909	53431214	2677796	2678100	chr2
53430912	53431214	2695791	2695490	chr2
53430949	53431214	2735386	2735121	chr2
53430927	53431214	3001471	3001757	chr2
53430909	53431183	3040444	3040716	chr2
53430806	53431214	3070890	3070478	chr2
1317867	1318264	3215390	3215787	chrZ
1320072	1320211	3219890	3220029	chrZ
1321922	1322352	3224150	3224583	chrZ
1322907	1323156	3225437	3225684	chrZ
1351596	1351950	3263335	3263690	chrZ
1353146	1353637	3265601	3266094	chrZ
1356183	1356589	3270500	3270923	chrZ
1358102	1358694	3272718	3273329	chrZ
1380245	1380625	3299419	3299787	chrZ
1383496	1383792	3301323	3301622	chrZ
1395530	1395830	3316746	3317046	chrZ
34447748	34447852	3322374	3322270	chr4
1400575	1400882	3325758	3326066	chrZ
1406532	1406815	3332624	3332915	chrZ
1423968	1424284	3358913	3359229	chrZ
1425351	1425751	3361032	3361435	chrZ
1430462	1430776	3370658	3370973	chrZ
1448420	1448578	3392762	3392920	chrZ
1456531	1457316	3402159	3402957	chrZ
1471343	1471690	3425897	3426243	chrZ
1481837	1483264	3440426	3441905	chrZ
1483347	1483726	3442207	3442590	chrZ
1489410	1489773	3453078	3453438	chrZ
1502314	1502961	3469531	3470190	chrZ
1505428	1505867	3475718	3476173	chrZ
1511468	1511782	3485694	3486008	chrZ
1515589	1515971	3493117	3493490	chrZ
1551543	1551684	3549282	3549423	chrZ
1553450	1553873	3551849	3552274	chrZ
1578069	1578256	3610985	3611170	chrZ
1579374	1579799	3613392	3613801	chrZ
1580513	1580777	3614454	3614720	chrZ
1581881	1582089	3616020	3616233	chrZ
1582312	1582618	3616436	3616749	chrZ
1590436	1591035	3626082	3626682	chrZ
1597894	1598474	3634902	3635496	chrZ
1609936	1610370	3662247	3662699	chrZ
1627417	1627564	3688804	3688953	chrZ
4377714	4378104	3695740	3696139	chrW
1634024	1634684	3702213	3702874	chrZ
1636415	1636806	3705252	3705637	chrZ
1637437	1638080	3706123	3706762	chrZ
4389678	4390338	3710827	3711503	chrW
1641103	1641370	3712614	3712881	chrZ
1645085	1645519	3719650	3720095	chrZ
1646166	1646494	3721815	3722144	chrZ
1657047	1657289	3738946	3739184	chrZ
1661058	1661762	3743484	3744202	chrZ
1671763	1671866	3758731	3758834	chrZ
1685615	1686054	3781592	3782055	chrZ
104434642	104434707	3822476	3822541	chr3
1709798	1709925	3830889	3831016	chrZ
1715807	1716233	3840893	3841320	chrZ
1716630	1717045	3841916	3842333	chrZ
1718158	1718698	3844305	3844852	chrZ
1747431	1747786	3901234	3901586	chrZ
1749828	1750358	3904167	3904700	chrZ
1756603	1757030	3917599	3918019	chrZ
1757315	1757584	3918349	3918628	chrZ
1763968	1764278	3928469	3928804	chrZ
1766263	1766581	3930851	3931176	chrZ
1767316	1767606	3932304	3932593	chrZ
1778458	1778932	3947561	3948041	chrZ
1794099	1794272	3971112	3971286	chrZ
1795310	1795756	3972644	3973092	chrZ
1799391	1799749	3976844	3977211	chrZ
5013262	5013334	3978326	3978398	chr20
1801325	1801613	3979243	3979530	chrZ
1802923	1803488	3980782	3981356	chrZ
1807350	1807595	3987210	3987456	chrZ
1817386	1818686	4002878	4004173	chrZ
1819371	1819524	4005483	4005633	chrZ
1822509	1823131	4009568	4010214	chrZ
1824468	1824798	4012371	4012681	chrZ
1839725	1840892	4033784	4034904	chrZ
1854497	1854780	4054975	4055258	chrZ
1855105	1855567	4055673	4056141	chrZ
1867288	1867611	4074368	4074697	chrZ
7266293	7266676	4080953	4081340	chrW
7269392	7269628	4084236	4084474	chrW
7270491	7270908	4087240	4087655	chrW
7274460	7275251	4089178	4090005	chrW
1882028	1882985	4091960	4092919	chrZ
53430909	53431148	4110558	4110320	chr2
1898189	1898909	4112813	4113536	chrZ
1901204	1901600	4116947	4117328	chrZ
1902761	1903071	4119196	4119508	chrZ
1905137	1905650	4123380	4123892	chrZ
1906636	1906838	4125040	4125240	chrZ
1908083	1908362	4127085	4127363	chrZ
1908479	1908898	4127531	4127951	chrZ
1910151	1910554	4129988	4130397	chrZ
1911069	1911714	4131626	4132274	chrZ
1914673	1915479	4133721	4134522	chrZ
1916348	1916996	4135562	4136207	chrZ
1918386	1918968	4138028	4138628	chrZ
1921133	1921619	4141865	4142355	chrZ
1926523	1927565	4143687	4144730	chrZ
1929453	1929958	4148958	4149461	chrZ
1930981	1931562	4150806	4151389	chrZ
1933204	1933898	4153517	4154205	chrZ
1935881	1936366	4157352	4157838	chrZ
1937072	1937663	4158702	4159286	chrZ
1938046	1938507	4159890	4160343	chrZ
1940150	1940685	4164078	4164615	chrZ
1942187	1942727	4166564	4167102	chrZ
1942869	1943683	4167263	4168085	chrZ
1946575	1947284	4171773	4172487	chrZ
1948981	1949390	4175050	4175459	chrZ
1950683	1950906	4177755	4177977	chrZ
1952456	1953337	4180652	4181529	chrZ
1956255	1957377	4190290	4191427	chrZ
1958582	1959743	4193096	4194261	chrZ
1960523	1961701	4196355	4197536	chrZ
1961908	1962163	4198043	4198301	chrZ
1964677	1965090	4201506	4201932	chrZ
1966393	1967225	4204480	4205326	chrZ
1967931	1969082	4206316	4207467	chrZ
1969832	1970401	4209229	4209829	chrZ
1970424	1971322	4209910	4210823	chrZ
1971323	1971956	4211451	4212079	chrZ
1974270	1974856	4217298	4217884	chrZ
1975207	1975471	4218184	4218453	chrZ
1975926	1976259	4218804	4219136	chrZ
1976684	1976910	4220360	4220588	chrZ
1978131	1979076	4222210	4223162	chrZ
1979223	1980036	4223347	4224144	chrZ
1984295	1984615	4229181	4229487	chrZ
1985383	1986161	4230691	4231471	chrZ
1987072	1987570	4232678	4233189	chrZ
1989205	1989804	4235043	4235662	chrZ
1991135	1991481	4238566	4238929	chrZ
1991717	1993396	4239514	4241153	chrZ
1993942	1994088	4242498	4242644	chrZ
1996047	1996447	4245281	4245680	chrZ
1997185	1997521	4246387	4246723	chrZ
1997833	1998202	4247223	4247582	chrZ
2002537	2002892	4254269	4254627	chrZ
2003404	2003895	4255732	4256227	chrZ
2004274	2004469	4256939	4257135	chrZ
2005137	2005781	4257912	4258565	chrZ
2009386	2009808	4266358	4266790	chrZ
2010960	2011151	4269432	4269617	chrZ
2012360	2012691	4271096	4271428	chrZ
2012731	2012992	4273667	4273925	chrZ
2013366	2013691	4274570	4274895	chrZ
2014813	2015134	4277675	4277993	chrZ
2015744	2016484	4278688	4279421	chrZ
2018205	2018589	4283351	4283750	chrZ
2018909	2019111	4284269	4284472	chrZ
2019880	2020122	4285962	4286205	chrZ
2021551	2021992	4287715	4288162	chrZ
2022218	2022537	4288858	4289177	chrZ
2028994	2029301	4297291	4297600	chrZ
2029561	2030172	4299112	4299724	chrZ
2032439	2032834	4303556	4303958	chrZ
2036898	2037218	4308410	4308748	chrZ
2037869	2038276	4310128	4310545	chrZ
2038386	2039873	4310676	4312199	chrZ
2041436	2041789	4314495	4314833	chrZ
2042249	2042871	4315514	4316142	chrZ
2043334	2043904	4316482	4317059	chrZ
2046040	2046420	4320805	4321186	chrZ
2049340	2049535	4324440	4324634	chrZ
2050906	2051785	4326238	4327156	chrZ
2059824	2060946	4335544	4336681	chrZ
2064022	2064478	4340333	4340786	chrZ
2065639	2066320	4342934	4343609	chrZ
2066666	2067534	4344828	4345723	chrZ
2072549	2072723	4355995	4356167	chrZ
2073354	2073484	4357880	4358010	chrZ
2074183	2074508	4359287	4359614	chrZ
2074910	2075852	4359808	4360795	chrZ
2090971	2091569	4385789	4386380	chrZ
2094376	2094778	4394206	4394611	chrZ
2096779	2097466	4398775	4399461	chrZ
2100142	2100458	4406402	4406708	chrZ
2100863	2101274	4407747	4408174	chrZ
2101760	2102542	4410871	4411637	chrZ
2105225	2105746	4413521	4414035	chrZ
2107481	2107628	4417659	4417806	chrZ
2107710	2108163	4418640	4419096	chrZ
53430906	53431148	4437407	4437166	chr2
2121998	2122549	4449798	4450349	chrZ
2123663	2123984	4453220	4453540	chrZ
2124520	2124932	4454126	4454556	chrZ
2130834	2131063	4458618	4458847	chrZ
2133467	2133768	4461608	4461905	chrZ
2135071	2135439	4463278	4463654	chrZ
2135856	2136060	4464102	4464303	chrZ
2136463	2137038	4464680	4465268	chrZ
2138621	2140991	4466880	4469288	chrZ
2142010	2142529	4470629	4471151	chrZ
2142838	2143078	4471303	4471550	chrZ
66224963	66225127	4476287	4476123	chrZ
7956341	7956418	4495802	4495725	chr11
2169564	2169908	4512780	4513130	chrZ
2171160	2171409	4514446	4514696	chrZ
2178456	2178915	4526354	4526831	chrZ
2181865	2182289	4530463	4530879	chrZ
2185078	2185327	4534870	4535117	chrZ
2188957	2189371	4542041	4542454	chrZ
2198703	2199419	4555288	4556016	chrZ
2199551	2199831	4556779	4557056	chrZ
2207380	2208536	4570332	4571514	chrZ
2210183	2210549	4573333	4573709	chrZ
2213260	2213695	4577198	4577647	chrZ
2214199	2214524	4578185	4578516	chrZ
2218820	2219480	4584731	4585392	chrZ
2227774	2228287	4596204	4596718	chrZ
2228877	2229211	4597844	4598184	chrZ
2235582	2236201	4606531	4607141	chrZ
2241039	2241770	4615587	4616323	chrZ
2242310	2242836	4617010	4617547	chrZ
2250111	2250907	4622507	4623302	chrZ
2251106	2251394	4623629	4623918	chrZ
2252231	2252710	4624853	4625334	chrZ
2258907	2259411	4633372	4633878	chrZ
2259807	2260099	4634288	4634581	chrZ
2268043	2268704	4643244	4643913	chrZ
2269181	2270099	4644319	4645229	chrZ
2271500	2271808	4647946	4648255	chrZ
2275069	2275861	4651680	4652480	chrZ
2276973	2277410	4654114	4654543	chrZ
2278134	2278435	4655277	4655575	chrZ
2279165	2279590	4656229	4656654	chrZ
2280671	2280929	4658522	4658780	chrZ
2284576	2285807	4662050	4663262	chrZ
2289248	2291891	4668395	4671010	chrZ
2296231	2296677	4675255	4675708	chrZ
2297160	2297472	4676212	4676524	chrZ
2297706	2298006	4676775	4677073	chrZ
2298583	2298924	4677723	4678065	chrZ
2300377	2300936	4679652	4680201	chrZ
2301447	2301853	4682620	4683020	chrZ
2301896	2303703	4683330	4685169	chrZ
2304108	2304789	4685942	4686629	chrZ
2305368	2306093	4687271	4688004	chrZ
2306185	2306650	4688128	4688602	chrZ
2307030	2307870	4689106	4689945	chrZ
2308903	2309401	4691335	4691838	chrZ
2310608	2311401	4692853	4693667	chrZ
2314764	2315500	4698207	4698935	chrZ
2320589	2321298	4703794	4704496	chrZ
2321698	2322316	4705526	4706143	chrZ
2322449	2323014	4706288	4706869	chrZ
2326443	2327066	4713067	4713693	chrZ
2327729	2327988	4714341	4714597	chrZ
2328194	2328642	4714805	4715251	chrZ
2330214	2330908	4716038	4716745	chrZ
2333060	2333327	4719155	4719423	chrZ
2335488	2335802	4722008	4722325	chrZ
2337650	2337885	4724458	4724693	chrZ
2341205	2341955	4728845	4729605	chrZ
2348980	2349381	4737797	4738194	chrZ
2357648	2358022	4746775	4747149	chrZ
2361282	2361487	4752508	4752708	chrZ
2362298	2362703	4753519	4753928	chrZ
2364420	2365165	4754859	4755600	chrZ
2367354	2367839	4758057	4758542	chrZ
2370713	2371216	4762604	4763124	chrZ
2372132	2372756	4763946	4764558	chrZ
2375289	2376076	4766497	4767284	chrZ
2376717	2376964	4768242	4768491	chrZ
2378246	2378577	4770200	4770532	chrZ
2379131	2379563	4771072	4771508	chrZ
2383733	2384199	4776295	4776764	chrZ
2384879	2385237	4777240	4777599	chrZ
2392872	2393199	4789324	4789651	chrZ
2406595	2407353	4804796	4805560	chrZ
2412730	2413171	4809912	4810356	chrZ
2414179	2414646	4811410	4811874	chrZ
2415440	2415648	4812756	4812966	chrZ
2419899	2420062	4824115	4824259	chrZ
2420516	2420755	4824642	4824885	chrZ
2426841	2427372	4836382	4836913	chrZ
2428516	2429002	4838355	4838850	chrZ
2222728	2223203	4841805	4842289	chrW
2224642	2225251	4843819	4844437	chrW
2438315	2439109	4848537	4849329	chrZ
2439978	2440764	4850136	4850924	chrZ
2454025	2454742	4863756	4864462	chrZ
2464740	2465110	4875360	4875729	chrZ
2472942	2473189	4882457	4882704	chrZ
2410309	2410521	4901539	4901326	chrW
2490687	2490843	4902064	4902220	chrZ
2491800	2492082	4903860	4904139	chrZ
53430909	53431148	4910493	4910731	chr2
2504010	2504162	4921098	4921250	chrZ
2504171	2504343	4921596	4921768	chrZ
2512804	2513794	4934656	4935647	chrZ
2515458	2515947	4937382	4937876	chrZ
2516235	2516780	4938190	4938744	chrZ
2518068	2518179	4940403	4940512	chrZ
2521075	2521326	4943490	4943740	chrZ
2521844	2522913	4944395	4945461	chrZ
2523806	2524028	4946498	4946721	chrZ
2525828	2526054	4949356	4949582	chrZ
2529397	2529881	4953284	4953768	chrZ
2534579	2534887	4957218	4957524	chrZ
2535349	2535527	4958068	4958246	chrZ
2536930	2537577	4960645	4961309	chrZ
2538294	2538690	4962033	4962423	chrZ
2539489	2539683	4963114	4963310	chrZ
2541091	2541357	4965343	4965609	chrZ
2542207	2542544	4966475	4966812	chrZ
2543749	2544088	4968991	4969333	chrZ
2545860	2546300	4971287	4971730	chrZ
2546719	2547224	4972462	4972970	chrZ
2549078	2549369	4975531	4975820	chrZ
2549674	2550006	4976472	4976809	chrZ
2550945	2551476	4979417	4979938	chrZ
2553940	2554240	4983895	4984199	chrZ
2555590	2555864	4986262	4986536	chrZ
2557270	2557783	4988837	4989332	chrZ
2567196	2567584	5003346	5003740	chrZ
2582443	2583048	5023978	5024575	chrZ
2587426	2588076	5027480	5028137	chrZ
2589947	2590495	5030470	5031025	chrZ
2591838	2592949	5032550	5033645	chrZ
2594787	2595254	5035459	5035931	chrZ
2598127	2599272	5038581	5039750	chrZ
2603146	2603377	5044031	5044261	chrZ
2612110	2613408	5051439	5052751	chrZ
2616723	2617117	5057198	5057587	chrZ
2617667	2618127	5057891	5058353	chrZ
2620149	2620612	5061127	5061596	chrZ
2626590	2626880	5068044	5068326	chrZ
2627985	2628521	5069194	5069738	chrZ
2630698	2631910	5071706	5072939	chrZ
2634925	2635899	5076788	5077756	chrZ
2637239	2638038	5079644	5080448	chrZ
2641277	2642390	5085204	5086304	chrZ
2642844	2644766	5086661	5088607	chrZ
2644927	2645276	5088796	5089143	chrZ
2648336	2648954	5092394	5093011	chrZ
2653523	2654024	5096513	5097014	chrZ
2655559	2656397	5098626	5099479	chrZ
2657958	2659124	5101393	5102546	chrZ
2659616	2660477	5103061	5103941	chrZ
2662962	2663807	5106202	5107053	chrZ
2665194	2665704	5108929	5109455	chrZ
2666218	2667283	5110252	5111336	chrZ
2669483	2670894	5113764	5115196	chrZ
2673334	2673835	5118348	5118841	chrZ
2674704	2675486	5119736	5120505	chrZ
2676318	2677249	5121119	5122041	chrZ
2678793	2679512	5125021	5125738	chrZ
2679926	2681033	5126204	5127332	chrZ
2681375	2681996	5127701	5128329	chrZ
2682946	2683580	5129547	5130186	chrZ
2687019	2687920	5132675	5133588	chrZ
2688949	2689329	5135121	5135479	chrZ
2690419	2690941	5136664	5137180	chrZ
2691169	2691778	5139403	5140008	chrZ
2692311	2693523	5140579	5141796	chrZ
2695798	2698428	5143981	5146545	chrZ
2699357	2700804	5146912	5148334	chrZ
2703058	2703486	5150002	5150439	chrZ
2704011	2704419	5150967	5151379	chrZ
2713381	2714590	5160420	5161646	chrZ
2715545	2716342	5162607	5163405	chrZ
2724116	2725123	5171548	5172553	chrZ
2729824	2730271	5176827	5177276	chrZ
2731464	2732703	5178113	5179351	chrZ
2734143	2734893	5180780	5181519	chrZ
2735878	2736746	5182506	5183364	chrZ
2738786	2739591	5185650	5186468	chrZ
2744768	2746089	5191547	5192872	chrZ
2746688	2747343	5193260	5193912	chrZ
2748369	2749273	5194919	5195818	chrZ
2750752	2751813	5197741	5198814	chrZ
2753480	2755083	5200618	5202256	chrZ
2759520	2760695	5205256	5206451	chrZ
2760900	2761844	5206676	5207633	chrZ
2763272	2763529	5209823	5210081	chrZ
2769043	2770057	5217014	5218063	chrZ
2773085	2773821	5221136	5221865	chrZ
2774429	2775091	5222458	5223128	chrZ
2775486	2776211	5223530	5224256	chrZ
2778234	2779073	5226040	5226869	chrZ
2782501	2783177	5229539	5230213	chrZ
2784210	2784927	5231148	5231866	chrZ
2787051	2787883	5237767	5238585	chrZ
2788435	2789113	5239381	5240053	chrZ
2791543	2792549	5243197	5244196	chrZ
2793516	2793700	5246371	5246556	chrZ
2795240	2796350	5247353	5248474	chrZ
2798738	2799726	5250037	5251024	chrZ
2803572	2804012	5254347	5254785	chrZ
2805017	2807033	5255626	5257602	chrZ
2807371	2807645	5257881	5258157	chrZ
2807857	2808126	5258360	5258636	chrZ
2808232	2809547	5258739	5260052	chrZ
2815263	2815904	5263503	5264154	chrZ
5258502	5258579	5265484	5265561	chr21
2818513	2819155	5266176	5266815	chrZ
2825615	2828901	5272047	5275369	chrZ
2831462	2831843	5278531	5278920	chrZ
2832669	2833529	5279725	5280591	chrZ
2834062	2834571	5280651	5281158	chrZ
2834925	2835345	5281798	5282225	chrZ
2835640	2837406	5282470	5284243	chrZ
2839555	2840292	5286104	5286845	chrZ
81377128	81377361	5292672	5292439	chr2
163707531	163707622	5294918	5294827	chr1
2846785	2848054	5298870	5300142	chrZ
2850324	2850868	5302885	5303429	chrZ
2854779	2855702	5309048	5309980	chrZ
2857347	2857824	5311606	5312082	chrZ
2858588	2859555	5312795	5313762	chrZ
2867485	2868013	5316047	5316566	chrZ
2868248	2868923	5316841	5317516	chrZ
2870696	2871454	5319220	5319986	chrZ
2874423	2875162	5323258	5323991	chrZ
2878033	2879234	5326823	5328021	chrZ
2880043	2880681	5328988	5329624	chrZ
2882895	2883901	5331073	5332084	chrZ
2884294	2884533	5332181	5332420	chrZ
2885841	2886390	5333860	5334414	chrZ
2888257	2889005	5337322	5338082	chrZ
2890081	2891036	5339330	5340275	chrZ
2891565	2892103	5340819	5341366	chrZ
2892533	2893537	5341829	5342855	chrZ
2894582	2894959	5343939	5344320	chrZ
2897519	2897910	5346929	5347320	chrZ
2900505	2900912	5349681	5350088	chrZ
2907084	2907771	5356155	5356841	chrZ
2911163	2911626	5359700	5360159	chrZ
2913274	2914001	5361821	5362552	chrZ
2915669	2916390	5365054	5365780	chrZ
2922359	2922904	5374361	5374903	chrZ
2923924	2925319	5375972	5377384	chrZ
2926268	2928012	5378719	5380472	chrZ
2928584	2929250	5381097	5381754	chrZ
2930736	2931300	5383188	5383750	chrZ
2933963	2934854	5385611	5386505	chrZ
2935304	2935726	5386873	5387297	chrZ
2935876	2936540	5387426	5388085	chrZ
2940644	2941495	5390850	5391695	chrZ
2949171	2949590	5399350	5399775	chrZ
2954165	2954719	5405824	5406379	chrZ
2959958	2962195	5411756	5413941	chrZ
2962622	2964885	5414306	5416509	chrZ
2965273	2967915	5416873	5419559	chrZ
2968867	2969384	5420878	5421395	chrZ
2970562	2972260	5422051	5423745	chrZ
2974965	2976368	5425793	5427209	chrZ
2977034	2979132	5427946	5430041	chrZ
2979721	2980894	5430692	5431835	chrZ
2982016	2982226	5433004	5433213	chrZ
2983302	2983894	5434420	5435015	chrZ
2984455	2984971	5435596	5436118	chrZ
2985817	2988591	5437310	5440063	chrZ
2989443	2989894	5440906	5441361	chrZ
2990957	2991837	5442411	5443320	chrZ
2994485	2995059	5446284	5446880	chrZ
2996180	2996427	5447985	5448237	chrZ
2997319	2998991	5449098	5450773	chrZ
3000252	3001156	5452280	5453169	chrZ
3003224	3005109	5454341	5456215	chrZ
3007289	3007609	5458676	5458990	chrZ
3009113	3010883	5460493	5462254	chrZ
3012164	3012772	5463330	5463939	chrZ
3013524	3014473	5464705	5465652	chrZ
3015979	3016654	5467199	5467877	chrZ
3018710	3019162	5470186	5470637	chrZ
3021142	3021955	5471429	5472259	chrZ
3022327	3023560	5472674	5473885	chrZ
3024366	3025716	5474682	5476037	chrZ
3028640	3029868	5479675	5480926	chrZ
3030998	3031347	5481923	5482274	chrZ
3032154	3032849	5483105	5483803	chrZ
3034101	3035095	5485114	5486129	chrZ
3036450	3037637	5488119	5489321	chrZ
3038124	3038765	5489775	5490421	chrZ
3039133	3042688	5490801	5494359	chrZ
3044483	3045227	5495996	5496727	chrZ
3045767	3046256	5497480	5497973	chrZ
3047741	3048483	5499440	5500177	chrZ
3049336	3049868	5501017	5501546	chrZ
3051164	3051725	5502784	5503335	chrZ
3052681	3053319	5504346	5504988	chrZ
3054202	3054849	5505885	5506530	chrZ
3055472	3056021	5507323	5507880	chrZ
3057136	3057507	5508973	5509351	chrZ
3059630	3060703	5511914	5512996	chrZ
3061816	3062687	5513669	5514518	chrZ
3063752	3064207	5515333	5515806	chrZ
3065032	3065727	5516650	5517345	chrZ
3071977	3072955	5525452	5526424	chrZ
3073776	3074263	5527515	5528007	chrZ
3076614	3078283	5530288	5531978	chrZ
3079271	3080892	5532943	5534544	chrZ
3081943	3082908	5535375	5536304	chrZ
3083206	3083876	5536601	5537262	chrZ
3086175	3086556	5539509	5539886	chrZ
3087309	3088204	5540650	5541549	chrZ
3089614	3090386	5542108	5542888	chrZ
3093907	3094211	5545818	5546124	chrZ
3097420	3097907	5548341	5548812	chrZ
3098499	3099210	5549355	5550061	chrZ
3100422	3101110	5551944	5552649	chrZ
3103109	3103391	5554770	5555068	chrZ
3105753	3106083	5557183	5557512	chrZ
3106659	3107511	5557947	5558811	chrZ
3107936	3108274	5559264	5559603	chrZ
3110738	3110954	5561874	5562093	chrZ
3113135	3113539	5564276	5564681	chrZ
3114334	3114627	5565496	5565788	chrZ
3115182	3115409	5566289	5566518	chrZ
3116395	3117416	5567514	5568547	chrZ
3119351	3120563	5569753	5570922	chrZ
3123638	3124031	5572864	5573263	chrZ
3124129	3124882	5573421	5574175	chrZ
3125738	3126008	5574817	5575086	chrZ
3127608	3128175	5576648	5577197	chrZ
3129252	3129726	5578333	5578805	chrZ
3130120	3130424	5579258	5579562	chrZ
3132801	3133237	5581161	5581592	chrZ
3133951	3136308	5582327	5584679	chrZ
3138580	3140015	5587305	5588772	chrZ
3140568	3141037	5589377	5589851	chrZ
3143367	3144092	5592195	5592882	chrZ
3147321	3147537	5595991	5596211	chrZ
3148348	3149847	5597086	5598585	chrZ
3153423	3153933	5601213	5601726	chrZ
3154653	3155184	5602299	5602837	chrZ
3156700	3157833	5604752	5605886	chrZ
3157980	3158480	5606000	5606489	chrZ
3159027	3159393	5607045	5607413	chrZ
3162792	3163277	5611428	5611910	chrZ
3164075	3164196	5612751	5612872	chrZ
3165258	3165860	5613928	5614533	chrZ
3166238	3168015	5614961	5616733	chrZ
3168120	3169166	5616883	5617937	chrZ
3169931	3170237	5618755	5619064	chrZ
3173026	3173337	5621266	5621577	chrZ
3175687	3176116	5623872	5624291	chrZ
3177528	3177907	5625694	5626076	chrZ
3179681	3179901	5627850	5628065	chrZ
3182001	3182565	5630257	5630817	chrZ
3184661	3185488	5632753	5633588	chrZ
3186735	3187094	5635004	5635362	chrZ
3187777	3188569	5636145	5636960	chrZ
3196917	3197202	5645322	5645606	chrZ
3198447	3200290	5646824	5648699	chrZ
3202288	3203045	5650573	5651342	chrZ
3204815	3205170	5652726	5653082	chrZ
3207115	3207416	5655166	5655461	chrZ
3209913	3210515	5657896	5658510	chrZ
3213379	3214227	5661617	5662470	chrZ
3217255	3217948	5664169	5664825	chrZ
3218293	3218645	5665148	5665499	chrZ
3219182	3219494	5665753	5666074	chrZ
3220108	3220509	5666653	5667049	chrZ
3221635	3222562	5668381	5669327	chrZ
3222774	3223245	5669542	5670017	chrZ
3225137	3226081	5671396	5672305	chrZ
3226861	3227450	5672309	5672902	chrZ
3229069	3230150	5674884	5675934	chrZ
3231042	3231186	5677034	5677177	chrZ
3232147	3233218	5678122	5679153	chrZ
3234270	3234414	5679938	5680077	chrZ
3235569	3235950	5681207	5681586	chrZ
3236816	3237104	5682334	5682620	chrZ
3238127	3240182	5683507	5685562	chrZ
3243182	3244706	5688140	5689631	chrZ
3255141	3257197	5694706	5696781	chrZ
3259403	3260033	5698972	5699610	chrZ
3264531	3264998	5705145	5705619	chrZ
3266322	3266921	5706974	5707564	chrZ
3267295	3268217	5707973	5708886	chrZ
3269033	3269861	5709733	5710556	chrZ
3275624	3276421	5716988	5717788	chrZ
3281168	3281782	5722173	5722798	chrZ
3287411	3288103	5730741	5731434	chrZ
3292823	3294455	5737345	5738967	chrZ
3298322	3298670	5743379	5743727	chrZ
3299899	3301631	5746010	5747751	chrZ
3302807	3303558	5748905	5749653	chrZ
3309059	3310027	5754713	5755700	chrZ
3317542	3318130	5761894	5762486	chrZ
3324178	3325030	5772667	5773517	chrZ
3325173	3326800	5773674	5775329	chrZ
3328913	3329775	5777623	5778491	chrZ
3330592	3331204	5781168	5781788	chrZ
3335262	3336280	5789288	5790316	chrZ
3339212	3339708	5792730	5793237	chrZ
3344421	3345026	5798046	5798643	chrZ
126931716	126931881	5803619	5803784	chr2
3351414	3351873	5807958	5808425	chrZ
3356586	3357354	5811516	5812272	chrZ
3368033	3368903	5824450	5825312	chrZ
3385062	3385938	5841154	5842030	chrZ
3388186	3388842	5843288	5843946	chrZ
3391995	3392435	5848193	5848638	chrZ
3405791	3406497	5856749	5857476	chrZ
3407647	3408481	5857899	5858737	chrZ
3409894	3410573	5860119	5860802	chrZ
3414673	3415244	5862671	5863246	chrZ
3418412	3419711	5866371	5867639	chrZ
3421344	3421697	5869278	5869625	chrZ
3424533	3425425	5875295	5876178	chrZ
3425917	3426474	5876689	5877251	chrZ
3430876	3431756	5879037	5879921	chrZ
3439888	3440259	5883928	5884305	chrZ
3440585	3441042	5884893	5885350	chrZ
3444679	3445702	5889214	5890228	chrZ
3446118	3447013	5890578	5891485	chrZ
3448866	3449531	5893816	5894481	chrZ
3460536	3462264	5904272	5905988	chrZ
3464430	3465166	5908159	5908902	chrZ
3466946	3467965	5910517	5911530	chrZ
3468240	3469858	5911790	5913361	chrZ
3472913	3473464	5916463	5917014	chrZ
3478183	3479487	5920906	5922222	chrZ
3482300	3484002	5923792	5925523	chrZ
3486058	3486812	5927537	5928292	chrZ
3494692	3495235	5935325	5935858	chrZ
3500574	3501228	5941560	5942224	chrZ
3501922	3503732	5942617	5944401	chrZ
3505867	3506356	5947806	5948294	chrZ
3507043	3507547	5949014	5949515	chrZ
3512426	3513176	5952449	5953204	chrZ
3524635	3525419	5977525	5978293	chrZ
3526117	3526801	5978935	5979605	chrZ
3531625	3532599	5988137	5989127	chrZ
3533919	3534422	5990072	5990575	chrZ
3539355	3539760	5995962	5996368	chrZ
3540277	3540727	5996708	5997153	chrZ
3546979	3547629	6001709	6002361	chrZ
3551002	3551378	6005540	6005896	chrZ
3562213	3562810	6016956	6017547	chrZ
3568199	3568720	6022573	6023097	chrZ
3571727	3572291	6025240	6025836	chrZ
3575176	3575752	6028842	6029422	chrZ
3580629	3580956	6032124	6032455	chrZ
3581959	3582398	6033863	6034309	chrZ
3589345	3590249	6047326	6048233	chrZ
3599855	3600801	6057665	6058624	chrZ
3603713	3604028	6062288	6062592	chrZ
3605297	3606049	6063819	6064575	chrZ
3609797	3610225	6067085	6067510	chrZ
3610798	3611514	6070616	6071327	chrZ
3612852	3613994	6074477	6075631	chrZ
3626024	3626326	6088167	6088480	chrZ
3659099	3659758	6119537	6120187	chrZ
3669591	3670215	6136099	6136732	chrZ
3684696	3685343	6149066	6149720	chrZ
3688403	3688808	6154465	6154872	chrZ
3693040	3694901	6158886	6160735	chrZ
3706257	3707244	6172428	6173416	chrZ
25032855	25033053	6194059	6193860	chrZ
3732401	3733268	6210639	6211538	chrZ
3742756	3743248	6221114	6221611	chrZ
3745910	3746151	6224290	6224531	chrZ
3747990	3748295	6226378	6226690	chrZ
3748970	3750271	6227417	6228722	chrZ
3750989	3751619	6229698	6230333	chrZ
3753670	3754339	6233126	6233798	chrZ
3754500	3754859	6233921	6234280	chrZ
3755844	3756248	6235225	6235620	chrZ
3756757	3757375	6236111	6236736	chrZ
3776949	3777496	6256681	6257238	chrZ
3784546	3784867	6267809	6268131	chrZ
3791675	3792336	6280089	6280763	chrZ
3800963	3801343	6292444	6292826	chrZ
3807207	3807963	6296056	6296798	chrZ
3831588	3832211	6318772	6319392	chrZ
3840384	3840662	6328974	6329253	chrZ
3847626	3848267	6338068	6338718	chrZ
3851874	3852130	6346990	6347244	chrZ
3872274	3873064	6362953	6363751	chrZ
3880862	3881398	6368777	6369306	chrZ
63677338	63677667	6376234	6376570	chr2
3891063	3891304	6383772	6384018	chrZ
3892048	3892621	6385067	6385637	chrZ
3901653	3902240	6393018	6393615	chrZ
3907140	3907904	6397275	6398039	chrZ
3908473	3908762	6398649	6398941	chrZ
3922001	3922553	6413020	6413567	chrZ
3924727	3925526	6415588	6416395	chrZ
3932666	3933059	6420555	6420950	chrZ
3944202	3944743	6430203	6430746	chrZ
3945242	3945840	6431755	6432348	chrZ
3954190	3955739	6443233	6444792	chrZ
3957043	3957507	6447118	6447584	chrZ
3959530	3960218	6449360	6450063	chrZ
3969786	3970133	6457464	6457812	chrZ
3973256	3973523	6461170	6461437	chrZ
3975191	3975413	6463149	6463360	chrZ
3979943	3980211	6468843	6469112	chrZ
3985263	3985775	6473519	6474029	chrZ
3989114	3989483	6477814	6478187	chrZ
3991079	3991545	6479773	6480233	chrZ
3992984	3993506	6481770	6482294	chrZ
3995920	3996695	6484775	6485548	chrZ
3997482	3999289	6488166	6489968	chrZ
3999667	4000573	6490385	6491299	chrZ
4024787	4025551	6509379	6510134	chrZ
4030625	4031030	6517492	6517911	chrZ
4035439	4036391	6521404	6522363	chrZ
4037483	4038008	6523106	6523639	chrZ
4045526	4046294	6529653	6530403	chrZ
4046675	4047120	6531023	6531453	chrZ
4048861	4049365	6532233	6532733	chrZ
4051277	4051550	6538314	6538587	chrZ
4057757	4058018	6543381	6543643	chrZ
4060145	4060543	6545747	6546145	chrZ
4062138	4062504	6547101	6547464	chrZ
4078375	4079295	6559922	6560833	chrZ
4080423	4081212	6562016	6562807	chrZ
4085344	4086064	6566659	6567384	chrZ
4087930	4088481	6569146	6569701	chrZ
4089254	4089764	6570443	6570949	chrZ
110429814	110430666	6571673	6572560	chr3
4110545	4111430	6591028	6591921	chrZ
4114949	4116211	6595589	6596775	chrZ
4121894	4122337	6603027	6603469	chrZ
4128100	4129088	6608643	6609630	chrZ
4129977	4130589	6610512	6611122	chrZ
4135786	4136135	6620419	6620768	chrZ
4138772	4139051	6623229	6623508	chrZ
4139919	4140861	6624393	6625328	chrZ
4150088	4150593	6630869	6631380	chrZ
4156819	4157296	6636822	6637315	chrZ
4157981	4158180	6637981	6638178	chrZ
4159928	4160702	6640212	6640994	chrZ
4161050	4161427	6641368	6641750	chrZ
4166223	4167183	6647258	6648227	chrZ
4174050	4174619	6652879	6653446	chrZ
4176503	4176935	6655643	6656089	chrZ
4189426	4189690	6668627	6668887	chrZ
4190890	4191178	6669984	6670273	chrZ
4202356	4203015	6673496	6674149	chrZ
4204592	4204907	6675699	6676010	chrZ
4205039	4205313	6676169	6676443	chrZ
4214132	4214900	6686206	6686973	chrZ
4217249	4217927	6688908	6689591	chrZ
4219674	4220452	6692403	6693186	chrZ
4223744	4224524	6696446	6697222	chrZ
4226962	4227378	6699624	6700038	chrZ
4227547	4228086	6700200	6700729	chrZ
4235664	4236006	6709530	6709870	chrZ
5013262	5013357	6714115	6714210	chr20
4248014	4248793	6720401	6721195	chrZ
4249677	4250442	6722139	6722899	chrZ
4253684	4254876	6726760	6727934	chrZ
4259676	4260187	6732130	6732637	chrZ
4260408	4261026	6732878	6733484	chrZ
4267314	4268118	6739962	6740765	chrZ
4274685	4275176	6747401	6747892	chrZ
4275637	4276571	6748368	6749332	chrZ
4282224	4282437	6754348	6754559	chrZ
4284033	4284690	6756683	6757337	chrZ
4285516	4286100	6759802	6760392	chrZ
4296005	4296414	6771389	6771799	chrZ
4299094	4299513	6776101	6776521	chrZ
4301650	4301961	6777756	6778066	chrZ
4304176	4304615	6779493	6779927	chrZ
4307357	4308186	6783395	6784208	chrZ
4310165	4310935	6785724	6786487	chrZ
4311341	4312290	6788769	6789729	chrZ
4313259	4313767	6790667	6791177	chrZ
4317653	4318370	6794635	6795349	chrZ
4322761	4323285	6799702	6800238	chrZ
4329699	4330159	6808810	6809276	chrZ
4331352	4332081	6813307	6814066	chrZ
4354977	4355267	6842650	6842941	chrZ
4364917	4365095	6853325	6853502	chrZ
4369240	4369464	6858540	6858768	chrZ
4371319	4371613	6861312	6861616	chrZ
4373227	4373687	6863103	6863564	chrZ
4374215	4374354	6864131	6864271	chrZ
4377365	4377611	6867123	6867387	chrZ
4380879	4381093	6871403	6871617	chrZ
4382202	4383349	6873878	6875004	chrZ
4390008	4390641	6880335	6880982	chrZ
4396445	4397188	6887798	6888578	chrZ
4398505	4398789	6890168	6890452	chrZ
4399167	4399411	6890841	6891085	chrZ
4406969	4407787	6899753	6900568	chrZ
4407909	4410371	6900714	6903173	chrZ
4411940	4412618	6905807	6906487	chrZ
4412912	4413606	6906742	6907443	chrZ
4414859	4416089	6908692	6909921	chrZ
4417561	4418380	6910942	6911760	chrZ
4419479	4420815	6912811	6914138	chrZ
4420910	4421387	6914268	6914744	chrZ
4421550	4422679	6914913	6916050	chrZ
4424814	4425936	6917942	6919086	chrZ
4426151	4426791	6919312	6919955	chrZ
4427485	4427989	6920674	6921184	chrZ
4431257	4431753	6922336	6922832	chrZ
4432142	4433288	6923754	6924929	chrZ
4433547	4435292	6924985	6926716	chrZ
4437142	4439311	6929246	6931412	chrZ
4439819	4440966	6931917	6933058	chrZ
4442725	4444784	6934860	6936958	chrZ
4445934	4447869	6938513	6940430	chrZ
4448239	4448656	6940695	6941117	chrZ
4450286	4451552	6942766	6944030	chrZ
4454333	4455274	6946919	6947854	chrZ
4459740	4460273	6951886	6952409	chrZ
4462767	4463654	6954772	6955669	chrZ
4464643	4465541	6956783	6957673	chrZ
4465573	4466157	6958334	6958898	chrZ
4467030	4468207	6959774	6960969	chrZ
4471130	4472801	6963063	6964733	chrZ
4473920	4474893	6965872	6966856	chrZ
4477344	4478379	6968735	6969780	chrZ
4479338	4479642	6970315	6970620	chrZ
4481417	4481720	6972368	6972674	chrZ
4482459	4483149	6973191	6973890	chrZ
4483351	4485869	6974098	6976607	chrZ
4486717	4487499	6977456	6978238	chrZ
4490125	4491048	6980959	6981882	chrZ
4492132	4493249	6982722	6983866	chrZ
4494523	4494916	6985179	6985589	chrZ
4495450	4496230	6986242	6987020	chrZ
4498804	4499711	6989695	6990624	chrZ
4500560	4501660	6991262	6992352	chrZ
4502350	4503430	6993028	6994105	chrZ
4504779	4505590	6995355	6996172	chrZ
4507114	4507956	6997745	6998573	chrZ
4508550	4509481	6999825	7000752	chrZ
4509672	4510616	7001123	7002059	chrZ
4510846	4511364	7002260	7002765	chrZ
4511558	4512141	7002947	7003529	chrZ
4514193	4515369	7005585	7006752	chrZ
4515808	4516976	7007239	7008414	chrZ
4518838	4519762	7010414	7011337	chrZ
4521995	4522772	7012750	7013516	chrZ
4524689	4525220	7014865	7015382	chrZ
4526696	4527665	7016590	7017539	chrZ
4528477	4529642	7018675	7019845	chrZ
4531814	4532175	7021959	7022304	chrZ
4532643	4533327	7023620	7024301	chrZ
4534253	4534889	7025335	7025975	chrZ
4537516	4538230	7028857	7029572	chrZ
4538365	4539747	7029703	7031093	chrZ
70888275	70888533	7034158	7033901	chrZ
4543244	4543915	7036107	7036779	chrZ
4547475	4547978	7038727	7039231	chrZ
4549652	4550303	7040976	7041618	chrZ
4550691	4551380	7041997	7042685	chrZ
4554571	4555748	7046442	7047604	chrZ
4558273	4558577	7049479	7049787	chrZ
4558710	4559170	7049905	7050358	chrZ
4561041	4562374	7052412	7053756	chrZ
4567465	4567913	7058740	7059183	chrZ
4568356	4569185	7059832	7060591	chrZ
4570449	4570881	7063447	7063875	chrZ
4572354	4573728	7065125	7066558	chrZ
4579507	4580137	7073391	7074022	chrZ
4588245	4589001	7084969	7085754	chrZ
4590286	4590744	7085781	7086241	chrZ
4595926	4596363	7091446	7091870	chrZ
4599300	4599808	7094913	7095428	chrZ
4605806	4606520	7096219	7096932	chrZ
4611666	4612128	7101413	7101871	chrZ
4614673	4615351	7103114	7103791	chrZ
4616669	4617137	7104915	7105384	chrZ
4621685	4622015	7108710	7109041	chrZ
4625646	4626907	7110005	7111275	chrZ
4628881	4629471	7113549	7114137	chrZ
4633512	4634294	7116741	7117526	chrZ
4634503	4634968	7117727	7118187	chrZ
4637242	4638253	7120432	7121453	chrZ
4639012	4639349	7122147	7122484	chrZ
4639724	4640313	7123838	7124416	chrZ
4642057	4642689	7126014	7126621	chrZ
4650539	4651130	7130724	7131320	chrZ
4654916	4655494	7132963	7133552	chrZ
4656885	4657257	7134985	7135351	chrZ
4661017	4661655	7137087	7137715	chrZ
4664045	4664872	7141250	7142080	chrZ
4665640	4666224	7142643	7143223	chrZ
100623972	100624972	7145817	7144821	chr3
4669394	4670149	7149415	7150172	chrZ
4673678	4674545	7155899	7156759	chrZ
4678389	4678699	7159327	7159637	chrZ
4681107	4681526	7162273	7162705	chrZ
4682088	4682494	7164020	7164423	chrZ
4682742	4683249	7164613	7165132	chrZ
4684598	4684863	7166163	7166428	chrZ
4686606	4687646	7167992	7169012	chrZ
4692433	4692705	7173595	7173874	chrZ
4692840	4693393	7173973	7174521	chrZ
4693512	4693760	7174604	7174852	chrZ
4697333	4697696	7177439	7177802	chrZ
4703362	4704624	7180484	7181740	chrZ
4706127	4706585	7183304	7183762	chrZ
34447766	34447852	7200127	7200213	chr4
4730349	4730617	7207051	7207314	chrZ
4735685	4736184	7210976	7211478	chrZ
4737472	4737816	7213279	7213623	chrZ
4740997	4741526	7217156	7217685	chrZ
4743473	4744012	7222384	7222929	chrZ
4745721	4746086	7226412	7226779	chrZ
4747720	4748250	7228350	7228891	chrZ
4748446	4748878	7229085	7229519	chrZ
4751336	4752058	7231956	7232683	chrZ
4756094	4756797	7236421	7237145	chrZ
4757450	4757892	7237625	7238081	chrZ
4760152	4760617	7239065	7239532	chrZ
4762094	4762865	7241035	7241810	chrZ
4765228	4766828	7244359	7245965	chrZ
4770365	4771009	7250824	7251471	chrZ
4779646	4780488	7256861	7257685	chrZ
4783153	4783695	7260348	7260891	chrZ
4785737	4786310	7262292	7262862	chrZ
4790571	4791400	7266796	7267580	chrZ
4792481	4793362	7268660	7269515	chrZ
4795033	4795448	7271136	7271552	chrZ
4800460	4801172	7277097	7277818	chrZ
4801517	4802210	7278125	7278831	chrZ
4805117	4805952	7281335	7282168	chrZ
4807350	4807843	7282825	7283335	chrZ
4812609	4813607	7287543	7288556	chrZ
4815219	4816165	7290633	7291574	chrZ
4818286	4818874	7293696	7294279	chrZ
4819476	4820622	7294816	7295961	chrZ
4822667	4823339	7299319	7299993	chrZ
4827497	4828197	7303087	7303798	chrZ
4829297	4829909	7304991	7305617	chrZ
4831105	4832832	7307355	7309021	chrZ
4833549	4833865	7310985	7311304	chrZ
4837758	4838169	7312982	7313393	chrZ
4841778	4843061	7317045	7318371	chrZ
4847217	4848926	7321297	7323031	chrZ
4850787	4851340	7325679	7326228	chrZ
4852827	4854366	7327737	7329255	chrZ
4860828	4861444	7336428	7337046	chrZ
4863573	4864109	7344318	7344863	chrZ
4868236	4869059	7349802	7350622	chrZ
4871097	4871509	7352143	7352558	chrZ
4873188	4874965	7354602	7356343	chrZ
4881394	4881894	7358997	7359499	chrZ
4882594	4883151	7363101	7362551	chrZ
4885531	4886249	7364471	7365185	chrZ
4887458	4887848	7367997	7368399	chrZ
4888918	4889837	7369869	7370786	chrZ
4897632	4898671	7381394	7382441	chrZ
4900263	4900489	7383784	7384010	chrZ
4901073	4901361	7384610	7384898	chrZ
4902338	4903246	7386034	7386947	chrZ
4905537	4906800	7388732	7389970	chrZ
4908740	4910102	7394618	7395944	chrZ
4911019	4911811	7396975	7397752	chrZ
4918914	4919797	7400879	7401759	chrZ
4920825	4921045	7402734	7402954	chrZ
4923118	4924006	7406157	7407036	chrZ
4924314	4924679	7407320	7407685	chrZ
4929689	4930452	7410623	7411385	chrZ
4933727	4934424	7413550	7414220	chrZ
4937408	4937960	7417237	7417786	chrZ
4944121	4944599	7426191	7426671	chrZ
4945422	4946215	7427536	7428342	chrZ
4950286	4950835	7431178	7431718	chrZ
4951047	4951483	7431962	7432392	chrZ
4962986	4963232	7437989	7438238	chrZ
4964114	4964794	7440380	7441067	chrZ
4970125	4970613	7443898	7444398	chrZ
4975884	4976305	7445635	7446055	chrZ
4980423	4981121	7450424	7451123	chrZ
4982812	4983655	7452543	7453378	chrZ
4987484	4988117	7455928	7456574	chrZ
4990497	4991290	7459069	7459856	chrZ
4992788	4993021	7461314	7461545	chrZ
4994542	4995313	7463242	7464006	chrZ
5000020	5000892	7465511	7466354	chrZ
5006341	5007452	7471826	7472957	chrZ
5013824	5014428	7478792	7479388	chrZ
5015769	5016068	7481518	7481820	chrZ
5016600	5017333	7482631	7483355	chrZ
5018035	5018645	7484633	7485241	chrZ
5020635	5021119	7487183	7487669	chrZ
5025206	5025487	7490801	7491081	chrZ
5026575	5027251	7491835	7492480	chrZ
5029618	5030284	7494668	7495339	chrZ
5031843	5032144	7497697	7498000	chrZ
5033155	5033402	7500805	7501048	chrZ
5043481	5043702	7506930	7507145	chrZ
5055024	5055549	7516783	7517300	chrZ
5057011	5058226	7518434	7519638	chrZ
5062839	5064043	7529145	7530351	chrZ
5073712	5074362	7536992	7537647	chrZ
5087413	5089041	7543532	7545191	chrZ
5089350	5089832	7545283	7545756	chrZ
5090422	5090981	7546102	7546675	chrZ
5091604	5091998	7548083	7548470	chrZ
5093800	5094483	7550073	7550752	chrZ
5097247	5098418	7553391	7554579	chrZ
5099135	5099759	7555287	7555902	chrZ
5099963	5100379	7556665	7557083	chrZ
5101917	5102463	7557891	7558430	chrZ
5105565	5106402	7560705	7561537	chrZ
5107301	5107684	7562437	7562824	chrZ
5112799	5113716	7567983	7568891	chrZ
5114103	5114775	7569314	7569994	chrZ
5118956	5119315	7573611	7573971	chrZ
5120352	5120865	7575028	7575543	chrZ
5124848	5125294	7577414	7577857	chrZ
5127083	5127899	7579215	7580029	chrZ
5135259	5136464	7584718	7585930	chrZ
5138203	5138766	7587529	7588073	chrZ
5152648	5152985	7596081	7596417	chrZ
5154059	5154929	7597179	7598058	chrZ
5155534	5156050	7598644	7599162	chrZ
5159290	5159945	7602441	7603075	chrZ
5160551	5161327	7603666	7604446	chrZ
5163483	5164005	7606849	7607349	chrZ
5164999	5165860	7608331	7609194	chrZ
5167348	5167798	7611682	7612141	chrZ
5169071	5169849	7613443	7614224	chrZ
5175142	5175842	7616611	7617311	chrZ
5177200	5177751	7617751	7618299	chrZ
5181541	5181993	7621269	7621721	chrZ
5184649	5185156	7623883	7624394	chrZ
5195389	5195899	7627519	7628021	chrZ
5199584	5200018	7631229	7631661	chrZ
5201744	5202036	7634444	7634734	chrZ
5203272	5204542	7636265	7637501	chrZ
5212307	5213031	7642344	7643071	chrZ
5218869	5219438	7650528	7651103	chrZ
5224735	5225339	7655981	7656594	chrZ
5226837	5227402	7657406	7657973	chrZ
5232194	5233079	7663124	7664022	chrZ
5233546	5234027	7664483	7664970	chrZ
5235122	5235994	7666508	7667375	chrZ
5237378	5238410	7668668	7669693	chrZ
5241885	5242805	7673524	7674469	chrZ
5246208	5247048	7676591	7677434	chrZ
5260053	5261197	7688660	7689809	chrZ
5266964	5267944	7694261	7695253	chrZ
5268584	5268740	7696267	7696423	chrZ
5269133	5269574	7696920	7697358	chrZ
5277830	5278545	7706439	7707154	chrZ
5279741	5280512	7709127	7709864	chrZ
5289870	5290873	7717592	7718597	chrZ
5294740	5295295	7720652	7721205	chrZ
5296150	5297313	7721991	7723154	chrZ
5301366	5301592	7727382	7727608	chrZ
5303139	5303914	7729794	7730566	chrZ
5305812	5307258	7732218	7733680	chrZ
5308072	5308547	7734486	7734960	chrZ
5312560	5313253	7736770	7737471	chrZ
5316055	5316355	7740124	7740410	chrZ
5317637	5318108	7741595	7742056	chrZ
5319262	5319691	7743224	7743653	chrZ
5322377	5322920	7746886	7747419	chrZ
5324718	5325295	7749204	7749795	chrZ
5341284	5342282	7762864	7763875	chrZ
5342588	5343393	7764367	7765173	chrZ
5346171	5346617	7769280	7769719	chrZ
5370005	5370760	7785417	7786154	chrZ
5387452	5388108	7795948	7796612	chrZ
5389798	5390100	7797390	7797693	chrZ
5391790	5392383	7799323	7798735	chrZ
136049450	136050819	7814180	7812812	chr1
5402219	5402713	7821522	7822004	chrZ
5403131	5403642	7822398	7822915	chrZ
17320095	17320167	7826224	7826296	chr12
5417692	5418391	7844445	7845133	chrZ
5425151	5426001	7851839	7852695	chrZ
5427921	5428240	7854715	7855034	chrZ
5432036	5432837	7859877	7860677	chrZ
5437699	5438273	7867829	7868393	chrZ
5438471	5439089	7868587	7869217	chrZ
5449170	5449514	7874591	7874929	chrZ
5451693	5452125	7876014	7876446	chrZ
5460989	5462119	7882084	7883238	chrZ
5463293	5463934	7885140	7885776	chrZ
5467416	5467745	7889083	7889413	chrZ
5469904	5470537	7895839	7896470	chrZ
5475985	5476711	7900653	7901351	chrZ
136049572	136050472	7906297	7905398	chr1
5503846	5504731	7912663	7913563	chrZ
5508202	5508673	7917249	7917722	chrZ
150383347	150383438	7918109	7918200	chr1
5510041	5511318	7919318	7920599	chrZ
5512088	5512657	7921333	7921906	chrZ
5525405	5525955	7931515	7932059	chrZ
5526208	5527180	7932225	7933191	chrZ
5530560	5531203	7937456	7938116	chrZ
5541238	5541737	7952471	7952969	chrZ
5545355	5545771	7956405	7956825	chrZ
5547585	5547916	7958528	7958858	chrZ
5554690	5555373	7961941	7962624	chrZ
5564047	5564844	7970641	7971440	chrZ
5567255	5567557	7973460	7973762	chrZ
5569072	5570129	7975139	7976197	chrZ
5572976	5573419	7978951	7979402	chrZ
5573837	5574156	7979687	7980006	chrZ
5574527	5575158	7980375	7981018	chrZ
5586521	5587297	7992619	7993390	chrZ
85710604	85710696	7998907	7998999	chr4
5591580	5592063	8001615	8002096	chrZ
5601288	5601782	8008702	8009198	chrZ
5620484	5621037	8024667	8025238	chrZ
5624172	5624992	8027760	8028584	chrZ
5627135	5627888	8031123	8031870	chrZ
5630943	5631448	8033460	8033958	chrZ
136049572	136050487	8036202	8037116	chr1
90281091	90281787	8039555	8038854	chr1
6650877	6651234	8041082	8040725	chrW
37586830	37587261	8044697	8044263	chr1
5636363	5636768	8047764	8048167	chrZ
5639479	5639803	8051855	8052183	chrZ
5660088	5660936	8065098	8065972	chrZ
5674638	5676476	8076617	8078461	chrZ
5681467	5681818	8083494	8083844	chrZ
5682327	5682991	8084290	8084950	chrZ
5687451	5687942	8088766	8089258	chrZ
5689617	5690300	8090969	8091656	chrZ
5692788	5693425	8094257	8094892	chrZ
5701363	5701887	8101979	8102509	chrZ
5708743	5709991	8107723	8108928	chrZ
5715109	5715677	8112050	8112617	chrZ
5715877	5716407	8112744	8113265	chrZ
5724529	5725252	8121501	8122225	chrZ
5728446	5728964	8124043	8124555	chrZ
5730401	5730781	8125913	8126289	chrZ
5733963	5734652	8131853	8132534	chrZ
5735945	5736299	8133774	8134129	chrZ
5747682	5747982	8143193	8143495	chrZ
5750227	5750764	8144757	8145307	chrZ
5752244	5752617	8146970	8147340	chrZ
5755384	5756321	8148774	8149721	chrZ
5756848	5757320	8150133	8150616	chrZ
5761146	5761577	8158458	8158890	chrZ
5765087	5765581	8161466	8161953	chrZ
5768334	5769077	8164698	8165450	chrZ
5769817	5770164	8166120	8166467	chrZ
5776421	5777797	8170249	8171594	chrZ
5786373	5787538	8173721	8174885	chrZ
5792700	5793519	8178551	8179369	chrZ
5794834	5795103	8180817	8181092	chrZ
5800160	5800607	8182422	8182867	chrZ
5802187	5802787	8183944	8184522	chrZ
30960354	30961327	8188879	8187902	chrZ
5806932	5807407	8192056	8192529	chrZ
5809322	5810147	8195277	8196107	chrZ
5815672	5817114	8201572	8203024	chrZ
5820197	5821124	8208532	8209467	chrZ
5822296	5822997	8210540	8211233	chrZ
5823205	5823752	8211442	8211989	chrZ
5842980	5843906	8219391	8220328	chrZ
136049594	136050607	8220499	8221532	chr1
136049584	136050313	8223924	8223195	chr1
5845485	5846375	8224568	8225467	chrZ
5847394	5847840	8226314	8226763	chrZ
5853401	5854301	8232804	8233715	chrZ
5855407	5855797	8234988	8235373	chrZ
5867580	5868010	8241178	8241609	chrZ
5885079	5885352	8249722	8249994	chrZ
5886038	5887113	8251132	8252185	chrZ
5889131	5889373	8253895	8254137	chrZ
5890339	5891205	8256998	8257853	chrZ
5894209	5894674	8261094	8261561	chrZ
5895117	5896147	8262437	8263483	chrZ
5896922	5897801	8264279	8265161	chrZ
5898048	5898746	8265397	8266103	chrZ
5900177	5900829	8267005	8267667	chrZ
5901457	5901775	8268472	8268790	chrZ
5904578	5905871	8270659	8271963	chrZ
5912999	5913870	8274862	8275727	chrZ
5916377	5917863	8279844	8281325	chrZ
5930995	5931415	8286494	8286916	chrZ
5934112	5935007	8288991	8289887	chrZ
5937290	5938083	8292200	8292996	chrZ
5939744	5940558	8295188	8296002	chrZ
5941469	5942268	8296914	8297721	chrZ
5943850	5944662	8299559	8300368	chrZ
5955556	5955891	8315658	8316005	chrZ
5969612	5970002	8326037	8326414	chrZ
5984315	5984645	8341557	8341890	chrZ
5986132	5987415	8346774	8348027	chrZ
5989127	5989457	8348587	8348915	chrZ
5990096	5990558	8349561	8350026	chrZ
6000406	6000836	8366812	8367249	chrZ
6002725	6003178	8369984	8370438	chrZ
6008391	6010649	8377572	8379797	chrZ
6012377	6013050	8381516	8382189	chrZ
6013755	6014168	8382875	8383291	chrZ
6015636	6016038	8385498	8385893	chrZ
6018144	6019358	8388650	8389840	chrZ
6033218	6033562	8395745	8396081	chrZ
6035324	6035785	8397608	8398064	chrZ
6036024	6036412	8398306	8398693	chrZ
6037314	6038047	8399799	8400540	chrZ
6038067	6038824	8400762	8401517	chrZ
6042315	6042720	8405148	8405553	chrZ
6049956	6050718	8411449	8412226	chrZ
6052141	6052551	8413614	8414028	chrZ
6055827	6056108	8415493	8415776	chrZ
6063339	6063862	8419867	8420379	chrZ
6064472	6066293	8420979	8422739	chrZ
6076880	6077516	8435305	8435938	chrZ
6080239	6080744	8437546	8438023	chrZ
6080949	6081361	8438246	8438649	chrZ
6083696	6084499	8444585	8445391	chrZ
6084723	6085046	8445653	8445978	chrZ
6096112	6098593	8453058	8455586	chrZ
6100822	6101246	8458863	8459295	chrZ
6108545	6110039	8461247	8462721	chrZ
6110890	6111388	8463623	8464133	chrZ
6114494	6114869	8469267	8469639	chrZ
6116990	6117303	8470778	8471095	chrZ
6122049	6122294	8476252	8476494	chrZ
6124748	6124937	8479623	8479812	chrZ
6125156	6126039	8480075	8480912	chrZ
6129562	6130752	8484261	8485435	chrZ
6140274	6140906	8493431	8494069	chrZ
6141330	6141692	8494429	8494791	chrZ
6144068	6144732	8497011	8497673	chrZ
6148126	6149002	8500419	8501295	chrZ
6150180	6150944	8502744	8503506	chrZ
6156546	6156946	8507016	8507415	chrZ
6158715	6159048	8508848	8509182	chrZ
6159656	6160455	8509954	8510767	chrZ
6161838	6162265	8513700	8514129	chrZ
6163251	6165194	8515126	8517073	chrZ
6168813	6169994	8520820	8521977	chrZ
6175817	6176449	8525346	8525979	chrZ
6184016	6184704	8527605	8528294	chrZ
6187927	6188490	8530938	8531499	chrZ
6191985	6192365	8534760	8535145	chrZ
6197840	6198427	8540037	8540621	chrZ
6202365	6202661	8542546	8542846	chrZ
6203247	6203831	8542915	8543505	chrZ
6208804	6209133	8546274	8546594	chrZ
6213204	6214443	8550530	8551743	chrZ
90281091	90281787	8557344	8558045	chr1
6222843	6223848	8566426	8567415	chrZ
6224398	6225181	8567976	8568747	chrZ
6230404	6231084	8571515	8572181	chrZ
6232528	6233170	8574936	8575583	chrZ
6234880	6235323	8577636	8578079	chrZ
6239563	6240030	8581047	8581514	chrZ
6246646	6247282	8589620	8590255	chrZ
6247630	6248401	8590622	8591405	chrZ
6250538	6251748	8594003	8595173	chrZ
6255566	6256249	8600397	8601071	chrZ
6256509	6256898	8602063	8602458	chrZ
6274778	6275854	8604468	8605510	chrZ
6279143	6279944	8607949	8608749	chrZ
6281002	6281686	8609748	8610433	chrZ
6283802	6284468	8611502	8612197	chrZ
6289854	6290572	8616938	8617662	chrZ
6292458	6293014	8621488	8622040	chrZ
6294780	6295373	8623882	8624465	chrZ
6297021	6297999	8625674	8626647	chrZ
6298529	6299867	8627193	8628555	chrZ
6301180	6301404	8630030	8630255	chrZ
6302908	6303304	8631892	8632273	chrZ
136049450	136050412	8634115	8633155	chr1
6312680	6313231	8641173	8641713	chrZ
6319096	6319415	8647511	8647831	chrZ
6319736	6320229	8648110	8648613	chrZ
6322466	6323716	8652102	8653345	chrZ
6325504	6326028	8655326	8655848	chrZ
6328178	6328752	8659012	8659585	chrZ
6331870	6332274	8660675	8661078	chrZ
6336647	6337041	8664482	8664881	chrZ
6337309	6338515	8665097	8666331	chrZ
6345853	6346560	8672523	8673266	chrZ
6346723	6347329	8673394	8673999	chrZ
6353767	6354123	8677409	8677766	chrZ
58175558	58175683	8679150	8679275	chr5
6356344	6357148	8679928	8680728	chrZ
6364166	6364937	8688899	8689669	chrZ
6368396	6368894	8693114	8693614	chrZ
6370766	6370994	8694746	8694976	chrZ
6371197	6373409	8695133	8697258	chrZ
6377246	6378392	8703430	8704568	chrZ
6380994	6381574	8708089	8708661	chrZ
6383909	6384734	8710520	8711354	chrZ
6388662	6389398	8714923	8715659	chrZ
6390948	6391209	8717174	8717434	chrZ
6392094	6392458	8718885	8719252	chrZ
6393544	6395123	8720272	8721860	chrZ
6401076	6402007	8725618	8726570	chrZ
6402772	6402971	8727401	8727600	chrZ
6405766	6406324	8733926	8734490	chrZ
6407682	6408279	8735967	8736554	chrZ
6408780	6409157	8737179	8737572	chrZ
6410771	6411116	8738912	8739263	chrZ
6415750	6416640	8743273	8744162	chrZ
6418652	6419534	8745515	8746406	chrZ
6420994	6422459	8747982	8749453	chrZ
18902919	18904080	8755477	8754302	chr6
6426624	6427177	8756055	8756600	chrZ
6428911	6430133	8757708	8758939	chrZ
6433197	6433839	8762825	8763472	chrZ
6438151	6439262	8766229	8767355	chrZ
6440199	6440460	8767766	8768027	chrZ
6441097	6441699	8768667	8769263	chrZ
6447506	6448243	8774420	8775161	chrZ
29412994	29413121	8778335	8778206	chrZ
6450163	6450438	8780656	8780928	chrZ
6455532	6456205	8787408	8788080	chrZ
6456776	6457492	8788615	8789332	chrZ
6457768	6458196	8789586	8790019	chrZ
6460678	6461005	8792584	8792923	chrZ
6461802	6462908	8793766	8794909	chrZ
6466037	6466714	8796922	8797604	chrZ
6466873	6467571	8797760	8798455	chrZ
6468543	6469844	8799400	8800689	chrZ
6476262	6477097	8803306	8804123	chrZ
6478862	6480511	8805001	8806577	chrZ
6482750	6484001	8808829	8810091	chrZ
6487327	6488426	8813353	8814463	chrZ
6489719	6489985	8816347	8816616	chrZ
6491242	6491999	8817853	8818611	chrZ
6493985	6494748	8820056	8820825	chrZ
6497732	6498279	8822584	8823133	chrZ
6499459	6499846	8824273	8824658	chrZ
6500908	6501311	8825761	8826167	chrZ
6501470	6501882	8826248	8826660	chrZ
6503733	6504168	8832749	8833191	chrZ
6507829	6508407	8835741	8836312	chrZ
6510678	6511075	8847963	8848360	chrZ
6511329	6511762	8849155	8849585	chrZ
6513341	6514005	8851210	8851871	chrZ
6514125	6514597	8851979	8852449	chrZ
6515839	6516605	8854527	8855287	chrZ
6519019	6519839	8857097	8857916	chrZ
6520228	6520548	8858127	8858443	chrZ
6521059	6521690	8860352	8860980	chrZ
6525270	6526381	8863798	8864886	chrZ
6528152	6528552	8866467	8866871	chrZ
6529040	6529565	8867417	8867942	chrZ
6533454	6534012	8872858	8873402	chrZ
6539715	6540785	8879129	8880216	chrZ
6541472	6542268	8880909	8881699	chrZ
6543813	6544829	8883371	8884383	chrZ
6547514	6549400	8885353	8887252	chrZ
6550453	6550775	8888290	8888623	chrZ
6555696	6556725	8894513	8895540	chrZ
6556964	6557519	8895795	8896353	chrZ
6560156	6560875	8901261	8901991	chrZ
6561766	6562902	8903067	8904196	chrZ
6568173	6568756	8909723	8910309	chrZ
6571000	6572052	8911920	8912963	chrZ
6575503	6576621	8915614	8916686	chrZ
6578816	6579290	8919856	8920323	chrZ
6581474	6581981	8922385	8922890	chrZ
6582619	6583475	8923454	8924309	chrZ
6586707	6587351	8927450	8928098	chrZ
6587928	6588232	8929089	8929393	chrZ
6589611	6590237	8930708	8931332	chrZ
6594442	6596269	8935850	8937709	chrZ
6598791	6599652	8940448	8941300	chrZ
6600123	6600336	8941793	8942004	chrZ
6601774	6603005	8944228	8945451	chrZ
6603666	6604121	8946137	8946592	chrZ
6604385	6605067	8946837	8947519	chrZ
6606387	6608831	8948833	8951318	chrZ
6610234	6613527	8952690	8956006	chrZ
6614872	6615945	8957352	8958428	chrZ
6616296	6617496	8958772	8959979	chrZ
6617755	6618551	8960273	8961063	chrZ
6618901	6619079	8961432	8961610	chrZ
6619519	6620847	8961968	8963253	chrZ
6621493	6622344	8963905	8964736	chrZ
6622792	6623109	8965196	8965511	chrZ
6623481	6624098	8965883	8966517	chrZ
6625784	6626661	8967979	8968853	chrZ
6627764	6628285	8970038	8970559	chrZ
6629357	6630205	8971785	8972638	chrZ
6631419	6632908	8973793	8975274	chrZ
6634178	6634758	8976874	8977452	chrZ
6635643	6635854	8978165	8978376	chrZ
6636542	6636858	8979072	8979385	chrZ
6636953	6637405	8979942	8980401	chrZ
6639438	6641421	8982480	8984461	chrZ
6641525	6643176	8984607	8986256	chrZ
6644976	6645598	8987717	8988345	chrZ
6648877	6650564	8991149	8992842	chrZ
6650988	6651918	8993281	8994179	chrZ
6656632	6657075	8996892	8997336	chrZ
6658954	6659814	8999276	9000155	chrZ
6662968	6663468	9002112	9002611	chrZ
6663922	6664640	9003000	9003708	chrZ
6664935	6665531	9003990	9004598	chrZ
6665930	6666482	9005039	9005592	chrZ
6671809	6672688	9008308	9009198	chrZ
6673349	6673863	9009833	9010348	chrZ
6674177	6675076	9010590	9011492	chrZ
6676154	6676843	9012670	9013362	chrZ
6677323	6677687	9013882	9014247	chrZ
6677935	6680199	9014484	9016800	chrZ
6684012	6685887	9018846	9020731	chrZ
6686278	6686866	9021113	9021704	chrZ
6698933	6699831	9034410	9035342	chrZ
6703782	6704336	9039328	9039877	chrZ
6705737	6707007	9041320	9042575	chrZ
6707418	6709700	9043227	9045553	chrZ
6710238	6712488	9046087	9048322	chrZ
6713428	6714535	9049236	9050337	chrZ
6717197	6718894	9051257	9052919	chrZ
6720575	6721228	9054596	9055271	chrZ
6727864	6728437	9061256	9061828	chrZ
6730337	6731201	9063801	9064671	chrZ
6731615	6732666	9065124	9066172	chrZ
6733876	6734233	9067910	9068264	chrZ
6734930	6735813	9068973	9069854	chrZ
6736189	6736717	9070298	9070830	chrZ
6737116	6737728	9071278	9071907	chrZ
6739591	6740387	9074197	9074983	chrZ
6740675	6741448	9075255	9076032	chrZ
6742308	6743057	9077432	9078192	chrZ
6745659	6747257	9080916	9082506	chrZ
6747455	6748035	9082692	9083288	chrZ
6748528	6748795	9084445	9084711	chrZ
6749596	6750497	9085730	9086638	chrZ
6752145	6752939	9088030	9088830	chrZ
6753622	6754106	9089601	9090088	chrZ
6755356	6755738	9091298	9091679	chrZ
6756516	6757213	9092545	9093241	chrZ
6763135	6764983	9097276	9099112	chrZ
6765465	6766211	9099891	9100625	chrZ
6767041	6767747	9101219	9101940	chrZ
79928252	79928395	9102500	9102643	chr3
6769983	6770428	9105561	9105998	chrZ
6771162	6772049	9106539	9107432	chrZ
6773761	6774278	9109084	9109596	chrZ
6774834	6775763	9110199	9111137	chrZ
6776117	6776635	9111579	9112096	chrZ
6779100	6779590	9113862	9114360	chrZ
6780728	6781423	9115301	9115976	chrZ
6781624	6782212	9116209	9116802	chrZ
6783702	6784601	9118370	9119276	chrZ
6785053	6785619	9119683	9120248	chrZ
6786576	6787330	9121128	9121893	chrZ
6788350	6789076	9123018	9123750	chrZ
6789231	6790523	9123904	9125207	chrZ
6791867	6792585	9126752	9127470	chrZ
6794210	6795001	9130478	9131292	chrZ
6795275	6795892	9131556	9132183	chrZ
6796612	6797492	9132853	9133708	chrZ
6798987	6800044	9135228	9136319	chrZ
6800226	6801076	9136512	9137356	chrZ
6802323	6802575	9138165	9138416	chrZ
6803292	6804073	9138994	9139770	chrZ
6805320	6805814	9140984	9141481	chrZ
6807625	6808492	9143435	9144309	chrZ
6810808	6812476	9146604	9148273	chrZ
6812938	6813586	9148745	9149395	chrZ
6815516	6816393	9150660	9151554	chrZ
6817397	6818290	9152596	9153492	chrZ
6820596	6821389	9156063	9156852	chrZ
6821926	6822734	9158189	9158985	chrZ
6823391	6823731	9159664	9160007	chrZ
6825097	6825681	9161384	9161978	chrZ
6827539	6828396	9163970	9164841	chrZ
6829634	6830725	9166322	9167423	chrZ
6831643	6832259	9168168	9168805	chrZ
6832568	6833502	9169121	9170044	chrZ
6833597	6834083	9170208	9170703	chrZ
6834290	6834722	9171533	9171977	chrZ
6835937	6836995	9173165	9174217	chrZ
6837202	6837908	9174428	9175142	chrZ
6840804	6841998	9177442	9178632	chrZ
6842215	6843514	9178869	9180163	chrZ
6845393	6845678	9181875	9182162	chrZ
6847072	6848123	9183833	9184895	chrZ
6848983	6850770	9185794	9187618	chrZ
6851860	6852258	9188342	9188732	chrZ
6854086	6854607	9190590	9191110	chrZ
6855856	6856473	9193076	9193692	chrZ
6858892	6859437	9196273	9196821	chrZ
6861746	6862101	9199391	9199749	chrZ
6862350	6864390	9199974	9202027	chrZ
6864741	6865544	9202536	9203346	chrZ
6867043	6867498	9204643	9205103	chrZ
6867615	6869027	9205544	9206973	chrZ
6869790	6870072	9207719	9207995	chrZ
6870825	6871259	9208699	9209136	chrZ
6872343	6874063	9209546	9211266	chrZ
6874308	6874614	9211528	9211837	chrZ
6875865	6876039	9212776	9212950	chrZ
6876449	6877406	9213184	9214145	chrZ
6878127	6878603	9214880	9215364	chrZ
6879793	6882192	9216548	9218923	chrZ
6882884	6884610	9219689	9221437	chrZ
6885797	6886515	9222873	9223575	chrZ
6888246	6888572	9225309	9225634	chrZ
6889605	6892958	9226907	9230232	chrZ
6893208	6894067	9230524	9231383	chrZ
6894346	6895433	9231683	9232776	chrZ
6895622	6896464	9232959	9233814	chrZ
6898066	6900394	9235759	9238077	chrZ
6900679	6901742	9238398	9239466	chrZ
6902495	6903677	9240020	9241205	chrZ
6908647	6909442	9244992	9245802	chrZ
6909755	6911404	9246082	9247751	chrZ
6911835	6912368	9248179	9248714	chrZ
6915567	6916152	9251818	9252396	chrZ
6917010	6917654	9253249	9253892	chrZ
6918293	6918682	9254505	9254894	chrZ
6919049	6919381	9255203	9255535	chrZ
6919582	6920537	9255718	9256675	chrZ
6921219	6922611	9257337	9258734	chrZ
6923673	6923922	9260663	9260912	chrZ
6924229	6925261	9261267	9262292	chrZ
6925585	6925821	9262501	9262737	chrZ
6925956	6926979	9262828	9263840	chrZ
6928352	6929732	9265289	9266658	chrZ
6930040	6930880	9267000	9267832	chrZ
6932090	6932581	9269091	9269575	chrZ
6932669	6933202	9269688	9270218	chrZ
6935809	6936668	9273445	9274304	chrZ
6939737	6940080	9277381	9277731	chrZ
6941101	6941896	9278800	9279620	chrZ
6942185	6943210	9279925	9280959	chrZ
6945745	6946940	9284002	9285183	chrZ
6947975	6950026	9286336	9288344	chrZ
6951117	6951831	9289433	9290144	chrZ
6953168	6953797	9290965	9291604	chrZ
6954272	6954742	9293235	9293702	chrZ
6956146	6956706	9294674	9295232	chrZ
6956832	6957205	9295355	9295731	chrZ
6957347	6959012	9295894	9297549	chrZ
6959971	6960396	9298460	9298884	chrZ
6960672	6961212	9299171	9299714	chrZ
6962183	6962660	9300756	9301238	chrZ
6963732	6964477	9302311	9303066	chrZ
6964683	6965083	9303289	9303687	chrZ
6966316	6967000	9304833	9305522	chrZ
6967554	6967926	9306061	9306428	chrZ
6970502	6971471	9308880	9309865	chrZ
6971936	6972489	9310356	9310932	chrZ
6972934	6974105	9311241	9312444	chrZ
6978549	6979700	9317634	9318785	chrZ
6980445	6981821	9319572	9320945	chrZ
6983638	6984380	9322858	9323608	chrZ
6987913	6988384	9327141	9327611	chrZ
6989847	6990993	9328251	9329380	chrZ
6991290	6992212	9329696	9330627	chrZ
6992252	6992552	9331040	9331337	chrZ
6992884	6993310	9331669	9332074	chrZ
6995328	6995869	9334829	9335370	chrZ
6996523	6997374	9336223	9337079	chrZ
6997688	6998470	9337599	9338393	chrZ
6998901	6999242	9338833	9339175	chrZ
6999989	7000710	9339924	9340646	chrZ
7002065	7003486	9341962	9343381	chrZ
7004458	7005126	9344297	9344965	chrZ
7006412	7006915	9346433	9346944	chrZ
7007523	7008474	9346988	9347934	chrZ
7009240	7009955	9348782	9349502	chrZ
7011707	7011897	9350108	9350298	chrZ
7014820	7015699	9352889	9353775	chrZ
7015855	7019828	9353886	9357827	chrZ
7021617	7023303	9359673	9361391	chrZ
7025023	7026303	9363121	9364385	chrZ
7026298	7027772	9364607	9366140	chrZ
7027912	7029325	9366311	9367705	chrZ
7029831	7030541	9368308	9369022	chrZ
7031142	7032467	9369644	9370980	chrZ
7037768	7038085	9376475	9376792	chrZ
7038577	7039024	9377241	9377687	chrZ
7039461	7040421	9378100	9379061	chrZ
7041989	7043667	9379802	9381476	chrZ
7046890	7047484	9385453	9386049	chrZ
7049347	7049954	9387921	9388527	chrZ
7050078	7050765	9388656	9389336	chrZ
7051084	7051980	9389624	9390511	chrZ
7053337	7054329	9392006	9392947	chrZ
7055583	7055733	9394862	9395012	chrZ
7056040	7058600	9395337	9397875	chrZ
7059067	7060394	9398445	9399753	chrZ
7061057	7061951	9400535	9401434	chrZ
7062263	7063692	9401553	9402956	chrZ
7064019	7065847	9403270	9405052	chrZ
7067864	7069744	9406970	9408819	chrZ
7070538	7071422	9409694	9410574	chrZ
7071778	7072248	9411025	9411486	chrZ
7073554	7074946	9412882	9414287	chrZ
7076158	7077272	9416089	9417203	chrZ
7077974	7079258	9417952	9419218	chrZ
7081851	7083007	9421981	9423160	chrZ
7083728	7084811	9423865	9424953	chrZ
7086417	7088118	9426666	9428359	chrZ
7088744	7089423	9428968	9429648	chrZ
7090653	7092818	9430471	9432677	chrZ
7093019	7095754	9432892	9435611	chrZ
7097027	7097651	9436906	9437534	chrZ
7098101	7098797	9438014	9438706	chrZ
7099584	7100091	9439407	9439913	chrZ
7122829	7123284	9442266	9442722	chrZ
7123580	7124473	9443033	9443933	chrZ
7124687	7125490	9444146	9444945	chrZ
7125631	7126468	9445075	9445923	chrZ
7129074	7129484	9448294	9448702	chrZ
7129973	7130890	9449189	9450124	chrZ
7132922	7133409	9452178	9452661	chrZ
7134096	7135548	9453444	9454938	chrZ
7135685	7138556	9455118	9458004	chrZ
7139646	7140765	9458858	9459982	chrZ
7143146	7143886	9461842	9462571	chrZ
7144279	7144445	9463000	9463165	chrZ
7145162	7146128	9463978	9464926	chrZ
7146321	7147102	9465426	9466207	chrZ
7147825	7148720	9466902	9467795	chrZ
7149928	7150730	9469036	9469832	chrZ
7150960	7151287	9470014	9470345	chrZ
7152138	7153013	9471970	9472849	chrZ
7154974	7156911	9474865	9476769	chrZ
7157059	7157929	9476906	9477737	chrZ
7160512	7161487	9480925	9481906	chrZ
7161928	7163382	9482395	9483834	chrZ
7164161	7164673	9484663	9485164	chrZ
7166878	7167546	9486755	9487400	chrZ
7167869	7168458	9487695	9488281	chrZ
7168896	7169769	9488773	9489646	chrZ
7171313	7173134	9491189	9493014	chrZ
7173207	7174268	9493156	9494229	chrZ
7175059	7175414	9494975	9495332	chrZ
7176340	7176943	9496396	9496999	chrZ
7177633	7178909	9497532	9498829	chrZ
7180136	7181168	9500097	9501135	chrZ
7181360	7182844	9501426	9502886	chrZ
7184544	7185592	9504751	9505810	chrZ
7190663	7191017	9511041	9511395	chrZ
7191021	7192319	9511980	9513285	chrZ
7193269	7193757	9514251	9514742	chrZ
7194365	7195425	9515605	9516667	chrZ
7197258	7198424	9517139	9518324	chrZ
7200554	7201641	9520303	9521380	chrZ
7201790	7202542	9521516	9522281	chrZ
7203675	7204520	9523469	9524313	chrZ
7205039	7205712	9524816	9525489	chrZ
7206919	7207304	9526702	9527094	chrZ
7209785	7212248	9529485	9531930	chrZ
7213594	7214514	9533993	9534930	chrZ
7214895	7216029	9536029	9537157	chrZ
7217611	7217945	9539241	9539582	chrZ
7218581	7220652	9539825	9541915	chrZ
7220873	7221580	9542131	9542842	chrZ
7221689	7222331	9542963	9543615	chrZ
7223456	7224653	9544600	9545809	chrZ
7225317	7225451	9546473	9546607	chrZ
7227427	7228863	9548643	9550075	chrZ
7229349	7229600	9550525	9550782	chrZ
7229760	7231453	9551511	9553232	chrZ
7234986	7236090	9556978	9558096	chrZ
7236533	7239341	9558540	9561303	chrZ
7240462	7240878	9562512	9562926	chrZ
7242856	7243235	9565017	9565394	chrZ
7244967	7245419	9567140	9567576	chrZ
7246201	7246705	9568330	9568843	chrZ
7247327	7247881	9569419	9569972	chrZ
7248702	7250353	9570850	9572515	chrZ
7251751	7252020	9573861	9574128	chrZ
7253573	7254290	9575367	9576086	chrZ
7254320	7255078	9577839	9578580	chrZ
7255557	7256723	9579055	9580236	chrZ
7257217	7257571	9580700	9581053	chrZ
7259091	7260385	9583045	9584337	chrZ
7262097	7262884	9586154	9586918	chrZ
7263120	7263533	9587194	9587611	chrZ
7264103	7264872	9588306	9589074	chrZ
7269502	7270272	9592099	9592862	chrZ
7270860	7271011	9593085	9593238	chrZ
7271508	7272192	9593661	9594349	chrZ
7272596	7272894	9594783	9595083	chrZ
7273534	7274956	9595664	9597105	chrZ
7275857	7277374	9598135	9599662	chrZ
7278612	7279355	9600773	9601502	chrZ
7281028	7281750	9603031	9603751	chrZ
[truncated: 13,604 more rows]
