# Supplementary material for: Evolution and expression patterns of the neo-sex chromosomes of the crested ibis
Source: Nat Commun. 2024 Feb 23;15:1670. doi: 10.1038/s41467-024-46052-x (PMC10891136; doi:10.1038/s41467-024-46052-x)
Supplement: Supplementary file 7 — SupplementaryData3 [file 41467_2024_46052_MOESM7_ESM.xlsx]

## Sheet: 3
Supplementary Data 3 The resutls of alignments between the crested ibis' neo-W chromosome and chicken's genome
GGA_start	GGA_end	NNI-neo-W_start	NNI-neo-W_end	GGA
196445179	196449156	4782	772	chr1
196439675	196445179	10505	4994	chr1
84739548	84740739	120779	122001	chrZ
84746584	84747140	132005	132558	chrZ
84765463	84766185	162284	163003	chrZ
84791168	84791574	195560	195963	chrZ
84792250	84793173	197292	198237	chrZ
84803213	84803737	213526	214044	chrZ
5180666	5181512	258287	259150	chrW
84836134	84836746	268633	269251	chrZ
84840519	84840985	277079	277555	chrZ
84843384	84844037	280093	280748	chrZ
5221717	5225869	286126	290302	chrW
84860925	84861675	301528	302288	chrZ
84918605	84920875	379646	381936	chrZ
84934644	84935184	402476	403039	chrZ
84946497	84948391	414857	416764	chrZ
84990422	84991403	485147	486145	chrZ
1312069	1313282	485780	484550	chrW
85031691	85032161	551139	551607	chrZ
85032497	85034222	551980	553740	chrZ
85354304	85356124	731915	730099	chrZ
85342687	85343969	748296	746969	chrZ
85315752	85316677	793202	792311	chrZ
85314203	85315332	795069	793928	chrZ
85310135	85311901	798968	797218	chrZ
85307745	85308406	801372	800771	chrZ
85300893	85301638	810848	810108	chrZ
85279853	85280753	839399	838514	chrZ
85275879	85276333	844105	843663	chrZ
85273848	85274252	846905	846501	chrZ
85267109	85267828	856562	855839	chrZ
85261249	85261684	867110	866659	chrZ
85239275	85239878	902757	902157	chrZ
85233973	85234718	907754	907011	chrZ
85229341	85229934	914606	914011	chrZ
85220571	85221627	924748	923722	chrZ
85213445	85214348	936424	935528	chrZ
85206654	85207374	944869	944134	chrZ
85200410	85201406	951252	950262	chrZ
85192005	85192465	962309	961849	chrZ
85176306	85176744	987330	986898	chrZ
85142915	85143461	1023582	1023036	chrZ
85404693	85405303	1104934	1105550	chrZ
85405704	85406166	1106444	1106909	chrZ
85408898	85409492	1110295	1110858	chrZ
85410346	85411118	1113563	1114322	chrZ
85412841	85413317	1116539	1117006	chrZ
85416225	85417233	1121637	1122649	chrZ
85420586	85420987	1126081	1126484	chrZ
85422531	85423043	1127984	1128503	chrZ
85424718	85425467	1129633	1130383	chrZ
85429094	85429681	1135453	1136040	chrZ
85436638	85437439	1147011	1147787	chrZ
85441070	85441771	1151125	1151816	chrZ
85442400	85443535	1152837	1153980	chrZ
85448112	85448600	1159116	1159605	chrZ
85448820	85451094	1160399	1162671	chrZ
85452307	85452773	1165172	1165634	chrZ
85453769	85454695	1166577	1167497	chrZ
85457080	85457966	1170811	1171691	chrZ
85461776	85462635	1175886	1176745	chrZ
85463860	85464522	1178589	1179249	chrZ
85465945	85466853	1180785	1181688	chrZ
85469652	85470250	1186290	1186890	chrZ
85470619	85471168	1187596	1188155	chrZ
85471685	85472177	1188638	1189130	chrZ
85474954	85475358	1192653	1193056	chrZ
85481160	85483665	1200822	1203343	chrZ
85485506	85486391	1206454	1207351	chrZ
85491190	85491633	1214692	1215133	chrZ
85491929	85492521	1215659	1216256	chrZ
85495613	85496050	1220459	1220900	chrZ
85501432	85502141	1227550	1228252	chrZ
85507145	85507753	1235620	1236228	chrZ
85508292	85509080	1238191	1239001	chrZ
85509317	85510652	1239602	1240937	chrZ
85511734	85512455	1242323	1243017	chrZ
85512946	85514327	1244290	1245646	chrZ
85527142	85527581	1259688	1260125	chrZ
85528114	85529292	1261179	1262360	chrZ
85531975	85532729	1265445	1266209	chrZ
85535658	85537097	1269381	1270853	chrZ
85537520	85538168	1271519	1272164	chrZ
85538923	85540131	1273143	1274348	chrZ
85544044	85545316	1280102	1281374	chrZ
85550975	85551509	1288523	1289053	chrZ
85554753	85555885	1294994	1296126	chrZ
85581592	85582103	1326011	1326521	chrZ
85590892	85591831	1338510	1339453	chrZ
85599140	85599625	1350019	1350502	chrZ
85615351	85615965	1375966	1376587	chrZ
85626018	85626531	1391871	1392386	chrZ
85628711	85629146	1395670	1396105	chrZ
85635232	85635810	1402720	1403297	chrZ
85640346	85640993	1408277	1408925	chrZ
85648503	85649726	1417711	1418980	chrZ
85656089	85656936	1426743	1427594	chrZ
85661780	85662947	1433744	1434914	chrZ
85664544	85665128	1437345	1437931	chrZ
85666844	85667404	1440955	1441518	chrZ
85670720	85671522	1445880	1446683	chrZ
85679996	85680432	1457535	1457972	chrZ
85683477	85683938	1461971	1462432	chrZ
85694142	85694541	1474761	1475160	chrZ
85695586	85696040	1476616	1477060	chrZ
101312374	101312964	1867168	1866567	chr3
2113973	2114785	2537414	2538227	chr3
69599878	69601797	3297479	3295559	chrZ
69587559	69588363	3315090	3314282	chrZ
69524249	69526183	3384688	3382756	chrZ
69516521	69518263	3392156	3390426	chrZ
69458459	69460294	3445093	3443272	chrZ
101561547	101562209	3446075	3445406	chr2
69450542	69455189	3462710	3458048	chrZ
69449135	69449687	3464114	3463568	chrZ
69445354	69446970	3468479	3466867	chrZ
69432752	69433558	3481341	3480536	chrZ
69431535	69432445	3482615	3481717	chrZ
69428792	69429664	3485458	3484563	chrZ
69425564	69428519	3488585	3485646	chrZ
69417908	69419075	3496850	3495679	chrZ
69402629	69406194	3517452	3513880	chrZ
69363537	69364893	3542432	3543779	chrZ
69365334	69366739	3544244	3545622	chrZ
69377825	69379592	3557732	3559499	chrZ
69379592	69380717	3559740	3560869	chrZ
69355905	69356388	3576010	3575521	chrZ
69346104	69348370	3588951	3586707	chrZ
32952625	32953723	3590729	3589632	chrZ
69333626	69334197	3602540	3601967	chrZ
69320049	69320611	3616570	3616016	chrZ
65611604	65612096	3627716	3628205	chr4
69303635	69304980	3636172	3634860	chrZ
69300077	69302173	3640159	3638031	chrZ
69285320	69287208	3662801	3660937	chrZ
69258298	69259739	3693669	3692221	chrZ
69244344	69246376	3712911	3710933	chrZ
69239608	69240109	3717583	3717068	chrZ
69235084	69236212	3722171	3721065	chrZ
69229546	69230797	3728397	3727156	chrZ
69211371	69212169	3743844	3743056	chrZ
69188561	69189727	3779706	3778586	chrZ
69177895	69179104	3793616	3792401	chrZ
69168914	69169633	3802427	3801697	chrZ
69108086	69108952	3837971	3837112	chrZ
79330162	79330687	3970319	3970824	chr2
37843123	37843556	4346414	4346846	chrZ
2098383	2099626	4701610	4702901	chrW
2105288	2105879	4710687	4711312	chrW
2111094	2112235	4713981	4715159	chrW
2143513	2144491	4733243	4734253	chrW
2095008	2097410	4766405	4764009	chrW
31375987	31377299	4843677	4842365	chrZ
21768460	21769819	4923989	4925344	chr8
57618656	57619081	5530714	5531144	chrZ
56166979	56167942	5983137	5984096	chr2
58842707	58843169	6171266	6171730	chrZ
58869450	58871417	6214618	6216597	chrZ
58875455	58876403	6220633	6221581	chrZ
12125962	12126642	6308257	6307567	chr1
43663523	43664364	6693864	6693017	chrZ
43652900	43653967	6701687	6702775	chrZ
43649234	43650476	6725624	6724389	chrZ
14474577	14475161	6752014	6751431	chr2
43626122	43626809	6759136	6758445	chrZ
43610168	43611025	6782970	6782097	chrZ
782970	783455	6799372	6799869	chrZ
14473905	14475026	6874747	6873616	chr2
35416167	35417323	6997610	6998744	chrZ
12231947	12232603	7134514	7135145	chrZ
12240838	12241502	7176409	7177049	chrZ
12167270	12168418	7281621	7280481	chr6
10809065	10809806	7348096	7347358	chr4
13183245	13184585	7452699	7451339	chrZ
73113056	73114759	7832384	7834088	chrZ
73211788	73212729	7992461	7993429	chrZ
6890720	6892222	8051156	8049656	chrW
73269229	73269634	8067781	8068193	chrZ
176103409	176104165	8096815	8097572	chr1
73291477	73292146	8098251	8098940	chrZ
73295231	73296554	8102318	8103650	chrZ
73310333	73311482	8118484	8119623	chrZ
73434168	73434786	8154710	8155362	chrZ
73606462	73607938	8400558	8402014	chrZ
7816853	7817969	8437202	8436062	chr3
4880223	4880921	8535071	8535764	chr2
31887982	31888655	8569175	8569850	chr1
31887982	31888655	8578201	8577526	chr1
117496738	117497783	8591954	8593005	chr1
73833608	73834553	8603460	8602528	chrZ
7767412	7767957	8615115	8615677	chr13
73747216	73748731	8704129	8702512	chrZ
73732642	73733076	8720238	8719804	chrZ
73716724	73717400	8764275	8763583	chrZ
30777004	30777694	8772585	8773282	chr2
73913672	73914252	8814354	8814927	chrZ
73955416	73957347	8873086	8875003	chrZ
3626770	3629359	8926449	8929064	chrW
74037365	74040654	8926751	8929984	chrZ
3629620	3630760	8929398	8930567	chrW
74042177	74044934	8931665	8934396	chrZ
3633189	3635692	8933755	8936237	chrW
3638114	3639113	8938493	8939507	chrW
74049143	74049934	8938729	8939530	chrZ
74056749	74057233	8951501	8951994	chrZ
3650634	3653849	8952190	8955355	chrW
3663690	3664199	8965671	8966190	chrW
74080845	74081400	8975965	8976521	chrZ
74089969	74091637	8990410	8992071	chrZ
74093674	74095133	8994119	8995597	chrZ
74103150	74104943	9003922	9005696	chrZ
3730305	3731293	9022640	9023656	chrW
74123201	74123697	9024148	9024657	chrZ
74184241	74187137	9095124	9098033	chrZ
84987804	84988492	9135624	9134938	chr4
74243035	74243934	9198371	9199262	chrZ
74258508	74260784	9214358	9216668	chrZ
74262812	74263373	9219136	9219704	chrZ
74264616	74265200	9221054	9221640	chrZ
74281279	74281818	9248340	9248879	chrZ
74284155	74285449	9251296	9252571	chrZ
74329927	74330608	9333137	9333834	chrZ
53602329	53602768	9369637	9370077	chr1
40411029	40411455	9369760	9370188	chrZ
41131702	41133209	9439288	9437787	chr3
147864300	147865088	9439290	9438506	chr1
39339631	39348218	9657493	9648929	chrZ
39334053	39334498	9664794	9664349	chrZ
4292034	4292876	9901871	9901028	chr28
4971018	4972330	10032880	10034187	chr3
60735916	60736897	10055332	10054384	chrZ
60727761	60728339	10064663	10064090	chrZ
60719288	60720331	10074121	10073086	chrZ
60709463	60710352	10084804	10083919	chrZ
60700019	60701866	10097956	10096150	chrZ
60657971	60658761	10103783	10104562	chrZ
75810682	75811139	10117072	10117533	chr1
44224779	44225195	10117669	10117246	chr3
60679075	60679816	10128704	10129435	chrZ
60692980	60694448	10146089	10147529	chrZ
60614687	60616095	10202644	10201197	chrZ
41241603	41242017	10229050	10229450	chr2
32952625	32953723	10260208	10259105	chrZ
60560026	60562838	10270106	10267276	chrZ
60549903	60550873	10287739	10286786	chrZ
60548881	60549859	10289930	10288961	chrZ
60539833	60541258	10298350	10296929	chrZ
60457016	60460254	10389917	10386721	chrZ
60454722	60456704	10392185	10390193	chrZ
60446870	60449723	10401375	10398462	chrZ
60435632	60436241	10409553	10408922	chrZ
9888715	9889389	10524106	10523450	chr1
60308718	60310181	10527476	10526030	chrZ
60284306	60285100	10563353	10562562	chrZ
60164521	60170854	10686835	10680669	chrZ
60162043	60164371	10689555	10687214	chrZ
60156307	60161725	10694931	10689567	chrZ
156970	157401	11023852	11023416	chrW
21645376	21646360	11252555	11253528	chrZ
21647374	21648197	11254563	11255386	chrZ
21662301	21663058	11284998	11285761	chrZ
21686730	21687351	11323853	11324471	chrZ
74664284	74664779	11385993	11386484	chr2
21761742	21762438	11409260	11409944	chrZ
49818715	49819240	11831198	11830673	chrZ
68869471	68870323	12189383	12190246	chrZ
68893723	68895168	12223945	12225405	chrZ
69032847	69034464	12384718	12386356	chrZ
69049718	69051960	12403060	12405284	chrZ
3543278	3544320	12507090	12508153	chrW
3549213	3550214	12508361	12509388	chrW
3555709	3556319	12514114	12514740	chrW
3583721	3586118	12536173	12538618	chrW
40668400	40669592	12766811	12765598	chrZ
56863473	56864744	12891629	12890355	chrZ
1713757	1714867	13163768	13162660	chrZ
7607076	7607657	13224734	13224149	chrW
748175	748935	13310153	13309355	chrZ
72607785	72608353	13507870	13507268	chrZ
59105862	59106334	13562114	13562582	chrZ
45938	46501	14426278	14425699	JAENSK010000547.1
45347729	45349376	14426910	14428581	chrZ
39894	40692	14431747	14430939	JAENSK010000547.1
45359840	45360830	14438547	14439592	chrZ
33044	34445	14438985	14437598	JAENSK010000547.1
45329183	45329593	14470325	14470734	chrZ
45143577	45144784	14534684	14533446	chrZ
44983554	44983997	14685617	14685169	chrZ
32029013	32029592	14805931	14806510	chr3
77992706	77993947	14917986	14919228	chrZ
88113955	88114554	14965055	14964451	chr2
8304057	8304971	14985695	14984766	chrW
78051184	78053405	14995171	14997457	chrZ
78071090	78073596	15020316	15022866	chrZ
78079628	78080572	15029530	15030465	chrZ
8252279	8254544	15031868	15029531	chrW
78232975	78234064	15045096	15046199	chrZ
8237475	8238095	15045604	15044999	chrW
78242019	78242881	15055285	15056161	chrZ
78243560	78244302	15056818	15057567	chrZ
36639263	36640559	15116286	15117579	chr2
78516645	78518103	15304718	15303243	chrZ
78526594	78527343	15310168	15310913	chrZ
78527788	78529449	15311366	15313027	chrZ
78530348	78532494	15313916	15316058	chrZ
78536785	78537745	15316747	15317740	chrZ
78539646	78541593	15319643	15321585	chrZ
78546792	78549027	15326202	15328434	chrZ
78549989	78551006	15331836	15332823	chrZ
78562742	78564367	15343193	15344821	chrZ
78572812	78573320	15355052	15355559	chrZ
78581929	78583847	15363799	15365707	chrZ
78587179	78589171	15368444	15370421	chrZ
78589314	78591210	15370967	15372873	chrZ
78593193	78594449	15378251	15379466	chrZ
78598952	78600145	15383663	15384863	chrZ
78608619	78614499	15393894	15399780	chrZ
78616248	78617620	15399986	15401339	chrZ
78622832	78623541	15411916	15412626	chrZ
78626498	78629162	15415376	15417991	chrZ
78636286	78638384	15423507	15425615	chrZ
78640964	78642665	15428315	15430006	chrZ
78643368	78644983	15430754	15432385	chrZ
78651147	78653088	15437825	15439767	chrZ
78659874	78661330	15447295	15448740	chrZ
78663505	78664769	15450797	15452060	chrZ
78568428	78570718	15458190	15455901	chrZ
78673687	78676538	15463331	15466157	chrZ
78679849	78680392	15470366	15470914	chrZ
78696394	78696904	15485680	15486204	chrZ
78699844	78700886	15488724	15489740	chrZ
78711059	78712493	15497825	15499246	chrZ
78713623	78714136	15500292	15500805	chrZ
78717837	78723676	15505168	15510875	chrZ
78730197	78731132	15518389	15519308	chrZ
78733243	78735088	15521545	15523357	chrZ
78735823	78739288	15523995	15527496	chrZ
78744048	78747059	15534589	15537612	chrZ
78758094	78759018	15549182	15550100	chrZ
78765005	78765876	15556126	15556997	chrZ
78767112	78768628	15558089	15559607	chrZ
78769528	78770954	15560614	15562059	chrZ
78772318	78772979	15563473	15564146	chrZ
78779633	78781359	15568792	15570650	chrZ
78783502	78785734	15576609	15578853	chrZ
78789428	78790914	15582433	15583903	chrZ
78793898	78795264	15588164	15589532	chrZ
78803609	78804056	15600888	15601332	chrZ
78804476	78807929	15602051	15605525	chrZ
78808385	78809501	15605968	15607096	chrZ
78813034	78814857	15610866	15612695	chrZ
78815627	78816828	15613840	15615045	chrZ
78823710	78825831	15625354	15627466	chrZ
78826493	78827268	15627724	15628511	chrZ
78831638	78834702	15634255	15637321	chrZ
78841945	78844310	15644992	15647381	chrZ
78845869	78847302	15648751	15650209	chrZ
78849219	78850122	15650750	15651656	chrZ
78850730	78852421	15652578	15654281	chrZ
78858067	78860440	15663715	15666081	chrZ
78865420	78867119	15739675	15741400	chrZ
78867544	78868146	15741650	15742248	chrZ
78871353	78872877	15747238	15748768	chrZ
78874456	78875590	15749865	15750995	chrZ
78897399	78898166	15763041	15763808	chrZ
78898347	78899331	15764296	15765266	chrZ
78903722	78904841	15775383	15776504	chrZ
78906035	78908802	15776800	15779574	chrZ
78918019	78922275	15788934	15793248	chrZ
78922539	78923798	15794028	15795346	chrZ
78928840	78930754	15800392	15802300	chrZ
78931606	78932472	15802735	15803612	chrZ
78935103	78936413	15805339	15806622	chrZ
78936488	78937306	15806973	15807791	chrZ
78938248	78938798	15808566	15809112	chrZ
78941495	78942119	15811835	15812463	chrZ
78942478	78943743	15812938	15814181	chrZ
78945690	78946481	15816053	15816827	chrZ
78946829	78947460	15817206	15817836	chrZ
78951628	78953834	15821942	15824188	chrZ
78955038	78955743	15824981	15825693	chrZ
78956678	78958454	15826372	15828128	chrZ
78967214	78968297	15844303	15845366	chrZ
78969541	78971016	15846246	15847710	chrZ
78973065	78974002	15849939	15850882	chrZ
78974764	78976623	15851708	15853553	chrZ
78978601	78982224	15855435	15858966	chrZ
78982423	78983430	15858980	15859994	chrZ
78984107	78985158	15860745	15861792	chrZ
78985878	78988447	15862644	15865114	chrZ
79000869	79002498	15876860	15878487	chrZ
79004066	79005026	15879226	15880212	chrZ
79012020	79013303	15887468	15888763	chrZ
79024430	79030031	15896067	15901647	chrZ
79034543	79035428	15905336	15906231	chrZ
79036026	79036611	15906850	15907428	chrZ
79041460	79044498	15912759	15915751	chrZ
79046104	79046734	15918572	15919201	chrZ
79047097	79047964	15919787	15920664	chrZ
79048484	79049253	15921386	15922157	chrZ
79053489	79054969	15927202	15928667	chrZ
79068122	79069482	15941489	15942884	chrZ
79082679	79083830	15959432	15960558	chrZ
79084091	79085346	15960828	15962084	chrZ
79087282	79088341	15964216	15965287	chrZ
79093679	79095513	15971380	15973246	chrZ
79102591	79103386	15981257	15982081	chrZ
79107819	79110266	15986715	15989175	chrZ
79111384	79112397	15990804	15991829	chrZ
79113578	79114450	15998684	15999542	chrZ
79120467	79121536	16003583	16004633	chrZ
79121870	79123873	16005856	16007874	chrZ
79127797	79128926	16011842	16012999	chrZ
79132093	79132652	16016033	16016601	chrZ
79135045	79135925	16018964	16019864	chrZ
79148025	79150081	16030756	16032810	chrZ
79151568	79154916	16034350	16037636	chrZ
79155883	79156605	16038863	16039595	chrZ
79157681	79158699	16040621	16041658	chrZ
79162295	79165049	16045199	16047931	chrZ
79166590	79168038	16049486	16050960	chrZ
79206927	79208742	16121290	16123095	chrZ
79223101	79223891	16142739	16143525	chrZ
79235959	79236934	16154310	16155296	chrZ
79243406	79245500	16177088	16179162	chrZ
79246597	79247860	16181384	16182634	chrZ
79248595	79249288	16183297	16184003	chrZ
79253958	79255120	16189157	16190319	chrZ
79256667	79258416	16192581	16194353	chrZ
79259886	79260785	16195695	16196601	chrZ
79262937	79263814	16199575	16200433	chrZ
79267239	79268370	16204452	16205648	chrZ
79279504	79281352	16219981	16221808	chrZ
79291410	79292687	16230141	16231416	chrZ
79298225	79298734	16235225	16235748	chrZ
36661381	36662555	16235898	16237072	chrZ
79303039	79304971	16242177	16244084	chrZ
79306759	79307439	16249747	16250439	chrZ
79313286	79314150	16256954	16257822	chrZ
79316041	79316623	16265432	16266012	chrZ
79325593	79327291	16278259	16279958	chrZ
79329833	79334426	16280747	16285255	chrZ
79335435	79337237	16286240	16288055	chrZ
79337480	79339004	16288535	16290042	chrZ
79340040	79340705	16291083	16291741	chrZ
79364288	79366520	16305883	16308139	chrZ
79366733	79368343	16308343	16310004	chrZ
79369411	79371138	16311216	16312889	chrZ
79377998	79378601	16316543	16317139	chrZ
79387043	79387855	16324391	16325192	chrZ
79393922	79395606	16329232	16330913	chrZ
79400539	79402473	16335978	16337911	chrZ
79403066	79405153	16338455	16340560	chrZ
79407629	79408225	16343542	16344139	chrZ
79409729	79410571	16345456	16346317	chrZ
79411515	79413068	16347581	16349128	chrZ
79417833	79418997	16354049	16355231	chrZ
79427306	79428270	16364004	16364963	chrZ
79428480	79434254	16365202	16371000	chrZ
79435662	79438453	16372369	16375154	chrZ
79448167	79450046	16385536	16387436	chrZ
79462506	79463013	16403545	16404027	chrZ
79467866	79470615	16410297	16413029	chrZ
79502495	79503337	16447102	16447984	chrZ
79514253	79515417	16456581	16457764	chrZ
79535939	79536628	16482525	16483224	chrZ
79555513	79557436	16505313	16507213	chrZ
79560077	79561738	16509616	16511310	chrZ
79574643	79576034	16520228	16521605	chrZ
79576944	79578452	16522845	16524341	chrZ
79586292	79586692	16531280	16531681	chrZ
79588282	79588963	16537410	16538090	chrZ
79595939	79596975	16547443	16548499	chrZ
79604699	79606719	16562714	16564728	chrZ
79614142	79615565	16570670	16572105	chrZ
79627563	79628737	16581580	16582766	chrZ
79671017	79673290	16615486	16617678	chrZ
79687282	79688086	16636244	16637044	chrZ
79712081	79712659	16661997	16662583	chrZ
79720771	79721966	16673360	16674549	chrZ
79749092	79750079	16709190	16710174	chrZ
79768633	79769791	16727531	16728666	chrZ
79778052	79779056	16735397	16736403	chrZ
79784779	79785653	16738871	16739739	chrZ
79792745	79793964	16747903	16749073	chrZ
79797205	79797763	16752813	16753371	chrZ
79883122	79884688	16772505	16770919	chrZ
79882171	79882798	16775041	16774404	chrZ
79880085	79881421	16778230	16776902	chrZ
79893629	79894272	16856532	16857174	chrZ
79913735	79915526	16875677	16877449	chrZ
79918449	79919271	16880182	16880995	chrZ
79935092	79936101	16899568	16900586	chrZ
79943353	79943818	16905415	16905874	chrZ
79945846	79948361	16908812	16911362	chrZ
79959488	79960791	16925012	16926348	chrZ
79963726	79964248	16932285	16932755	chrZ
79978194	79979519	16956092	16957411	chrZ
79981359	79982210	16959159	16960000	chrZ
80006451	80007173	16978582	16979315	chrZ
80024878	80026343	16993311	16994756	chrZ
80033838	80036143	17004096	17006374	chrZ
80043637	80044081	17015285	17015735	chrZ
80057072	80058355	17024403	17025659	chrZ
80074337	80074875	17050537	17051066	chrZ
80102219	80102994	17085261	17086038	chrZ
80113072	80114386	17104968	17106238	chrZ
80127156	80128169	17112137	17113123	chrZ
80190186	80191079	17180812	17181717	chrZ
80198108	80199002	17188907	17189789	chrZ
80223186	80224453	17227050	17228311	chrZ
80236769	80237555	17251701	17252492	chrZ
80243352	80244806	17259503	17260957	chrZ
80250968	80252313	17264249	17265579	chrZ
80282935	80283339	17287010	17287418	chrZ
80293722	80294175	17295338	17295792	chrZ
80307677	80308634	17305915	17306883	chrZ
80309803	80310775	17308118	17309078	chrZ
80334496	80335744	17325436	17326639	chrZ
80367646	80370111	17349260	17351704	chrZ
80383430	80384316	17364091	17365007	chrZ
80416155	80417395	17389735	17390983	chrZ
80419495	80420226	17393289	17394018	chrZ
80517196	80518282	17486910	17485833	chrZ
48094436	48094939	17529431	17528925	chr4
80611650	80612379	17586720	17587445	chrZ
40424159	40424666	17680383	17680891	chrZ
80652104	80652807	17680981	17681672	chrZ
80656379	80656915	17684636	17685181	chrZ
80701063	80701899	17734946	17735779	chrZ
80702288	80703222	17736200	17737162	chrZ
80719191	80719667	17753013	17753492	chrZ
80725445	80726850	17759442	17760850	chrZ
80731402	80731957	17765152	17765708	chrZ
80735940	80738732	17775221	17778016	chrZ
80740573	80741352	17785723	17786510	chrZ
80765942	80766792	17805558	17806416	chrZ
80783278	80784434	17826853	17828021	chrZ
80797450	80798279	17837620	17838455	chrZ
80801568	80802810	17840497	17841759	chrZ
80811576	80812701	17848001	17849123	chrZ
80874555	80876070	17879666	17881186	chrZ
80878439	80879818	17902316	17903719	chrZ
80880482	80881004	17904352	17904861	chrZ
80883160	80883934	17907287	17908060	chrZ
80908108	80909228	17928072	17929187	chrZ
80997261	80999308	17982966	17980901	chrZ
80986261	80987532	17992644	17991376	chrZ
80980444	80981660	18008002	18006762	chrZ
80970125	80970787	18015112	18014447	chrZ
81053227	81054157	18063576	18064508	chrZ
81132630	81133468	18092262	18093085	chrZ
81134381	81135723	18094098	18095418	chrZ
81141538	81142147	18101384	18101997	chrZ
81158226	81158956	18119036	18119763	chrZ
81169488	81171344	18127551	18129340	chrZ
96108050	96110068	18157023	18159056	chr2
81202287	81202817	18165272	18165796	chrZ
81210508	81210938	18169154	18169583	chrZ
81211655	81213395	18171538	18173208	chrZ
81238535	81239522	18210071	18211036	chrZ
81243309	81243788	18212972	18213447	chrZ
81252873	81253916	18239891	18238924	chrZ
81260792	81261487	18249107	18249802	chrZ
81264006	81264841	18259082	18259890	chrZ
81287671	81288393	18279111	18279845	chrZ
81410187	81410900	18357879	18358590	chrZ
81417580	81418713	18368056	18369192	chrZ
81429101	81429716	18376749	18377364	chrZ
81444678	81445198	18388054	18388579	chrZ
81448124	81448554	18391702	18392120	chrZ
81485317	81485777	18420863	18421314	chrZ
81504740	81506122	18439743	18441133	chrZ
81511134	81511844	18449981	18450686	chrZ
81514825	81516119	18453852	18455142	chrZ
81516504	81517825	18455853	18457153	chrZ
81521715	81522492	18460607	18461365	chrZ
107666461	107667651	18466821	18465629	chr2
81527528	81528679	18468360	18469517	chrZ
81533113	81534826	18473932	18475594	chrZ
81542827	81543927	18481663	18482732	chrZ
81556805	81558168	18486156	18487495	chrZ
81558738	81562028	18487946	18491226	chrZ
81571617	81573594	18507120	18509081	chrZ
81576280	81577457	18515060	18516262	chrZ
81578330	81578914	18517709	18518273	chrZ
81586110	81586691	18530703	18531284	chrZ
81589462	81590362	18533948	18534836	chrZ
81596618	81598794	18541699	18543828	chrZ
81599703	81600420	18544830	18545541	chrZ
81605138	81606799	18548361	18550012	chrZ
81609195	81610937	18553715	18555435	chrZ
81623671	81625230	18565615	18567140	chrZ
81626115	81626868	18567984	18568731	chrZ
81628793	81629632	18571161	18571981	chrZ
81631869	81632731	18574207	18575079	chrZ
81634205	81636569	18576444	18578796	chrZ
81660941	81661898	18611380	18612331	chrZ
81824036	81824811	18831369	18832145	chrZ
81829300	81830355	18881946	18880882	chrZ
82044297	82044822	19061654	19062188	chrZ
17316418	17317639	19181590	19180354	chr6
193538038	193538611	19254766	19254176	chr1
82235569	82237285	19312711	19314436	chrZ
82294291	82296487	19392948	19395201	chrZ
82310988	82312295	19410524	19411850	chrZ
82512060	82513011	19633049	19634013	chrZ
82531311	82531986	19656043	19656719	chrZ
82570208	82571728	19710784	19712312	chrZ
82574444	82575199	19715038	19715782	chrZ
82582033	82583951	19727689	19729594	chrZ
82594957	82595602	19738998	19739646	chrZ
82597476	82598373	19743151	19744061	chrZ
82612731	82613611	19749319	19750206	chrZ
82619144	82620486	19752965	19754306	chrZ
82629243	82629843	19763427	19764032	chrZ
82633914	82634703	19765810	19766591	chrZ
82635655	82636809	19767507	19768661	chrZ
26013215	26014934	19785329	19783616	chr1
82675588	82676454	19791661	19792520	chrZ
82687031	82687901	19810206	19811072	chrZ
14613035	14613806	19829386	19828614	chr8
82740951	82741680	19881969	19882690	chrZ
82743236	82744705	19884107	19885597	chrZ
82750034	82751569	19899487	19901009	chrZ
82756386	82757075	19907055	19907747	chrZ
82768066	82769139	19922327	19923416	chrZ
82799785	82801216	19947167	19948576	chrZ
82804448	82805009	19950586	19951145	chrZ
82809313	82810232	19954661	19955543	chrZ
82811301	82812269	19956301	19957236	chrZ
82814337	82815530	19959319	19960491	chrZ
82817037	82817627	19962369	19962964	chrZ
82821242	82823809	19965201	19967819	chrZ
82824870	82825305	19969019	19969469	chrZ
82844197	82844862	19992202	19992848	chrZ
82858307	82859826	20007142	20008631	chrZ
82861922	82862486	20010584	20011152	chrZ
82874231	82876365	20021124	20023283	chrZ
82878607	82879301	20025608	20026306	chrZ
82894320	82896139	20051262	20053074	chrZ
82911247	82911694	20069241	20069683	chrZ
82914761	82915383	20072617	20073234	chrZ
82919442	82920376	20076663	20077610	chrZ
82945070	82947082	20114144	20116131	chrZ
82956131	82957217	20122977	20124082	chrZ
82961579	82962446	20126954	20127781	chrZ
82995259	82996724	20167619	20169055	chrZ
83001425	83006375	20173034	20177981	chrZ
83029829	83030973	20203250	20204412	chrZ
83038835	83040574	20213885	20215592	chrZ
83043512	83044586	20218354	20219434	chrZ
83055896	83059096	20231426	20234622	chrZ
83059516	83060491	20235387	20236339	chrZ
83065355	83067862	20241499	20243997	chrZ
83068117	83069573	20244309	20245775	chrZ
83079295	83081849	20255974	20258425	chrZ
83083027	83084605	20260498	20261996	chrZ
83107920	83109184	20273144	20274397	chrZ
83115338	83115903	20279588	20280140	chrZ
83150849	83151946	20325921	20327043	chrZ
83160607	83161750	20336546	20337626	chrZ
83184932	83185906	20363555	20364528	chrZ
83207081	83208847	20386837	20388589	chrZ
83225050	83225974	20406249	20407133	chrZ
83242701	83243668	20421993	20422965	chrZ
83244461	83246316	20423004	20424873	chrZ
83261305	83261987	20437042	20437721	chrZ
83265414	83267040	20440248	20441863	chrZ
83274430	83276049	20448430	20450024	chrZ
83283792	83285176	20462291	20463711	chrZ
83292666	83293889	20466333	20467594	chrZ
83311062	83313225	20481968	20484154	chrZ
83319401	83321036	20490071	20491711	chrZ
83343683	83345141	20530295	20528863	chrZ
83364973	83365843	20553355	20554212	chrZ
83372941	83375004	20562512	20564606	chrZ
83385053	83386429	20587708	20589055	chrZ
83399721	83401669	20605859	20607794	chrZ
83415966	83416600	20623976	20624639	chrZ
83557668	83558588	20828072	20828991	chrZ
97039136	97039983	20857290	20856443	chr1
83596260	83599332	20871493	20874561	chrZ
83603512	83604514	20878839	20879842	chrZ
6887770	6888923	20886522	20887686	chrW
6976089	6977138	20900215	20901257	chrW
83629841	83630308	20919405	20919873	chrZ
83658972	83659608	20954671	20955317	chrZ
83668411	83669346	20965361	20966263	chrZ
83671731	83672355	20968062	20968675	chrZ
83673281	83673781	20969506	20970026	chrZ
56506256	56507418	21077894	21076741	chr1
6891012	6892243	21089905	21091138	chrW
83901866	83902490	21245930	21246563	chrZ
83903128	83905873	21247535	21250317	chrZ
83921967	83922489	21277484	21278006	chrZ
83941947	83942578	21324307	21324938	chrZ
83968635	83969577	21386668	21387593	chrZ
83978167	83978859	21403863	21404548	chrZ
83980010	83980465	21406655	21407107	chrZ
83983414	83984903	21410645	21412156	chrZ
1362465	1363043	21414483	21415061	chr10
84001612	84002238	21430957	21431584	chrZ
84004364	84006712	21435027	21437463	chrZ
84014315	84015137	21446707	21447529	chrZ
84028007	84028743	21467387	21468112	chrZ
84040592	84041083	21492766	21493248	chrZ
84051082	84052790	21514806	21516473	chrZ
84058330	84059205	21522514	21523391	chrZ
84064459	84065120	21530694	21531349	chrZ
84065411	84066356	21531616	21532574	chrZ
84075374	84076181	21545890	21546698	chrZ
84077323	84078094	21548918	21549705	chrZ
84082786	84084003	21556007	21557227	chrZ
84091137	84092034	21571074	21571967	chrZ
84094906	84095506	21577904	21578523	chrZ
84097224	84097983	21581118	21581887	chrZ
84100804	84101695	21592024	21592932	chrZ
84110586	84111283	21605153	21605841	chrZ
84112925	84113530	21607956	21608561	chrZ
84117015	84117977	21615858	21616826	chrZ
84122868	84123334	21618157	21618627	chrZ
84125528	84126101	21622034	21622619	chrZ
84127492	84128139	21624208	21624839	chrZ
84132773	84133418	21626984	21627628	chrZ
84138823	84139343	21636252	21636767	chrZ
84142866	84143286	21641819	21642225	chrZ
84158260	84160700	21664883	21667264	chrZ
1826984	1828985	21665304	21667266	chrW
84171691	84173693	21681964	21683980	chrZ
1877974	1878805	21718474	21719283	chrW
84197837	84198694	21727644	21728505	chrZ
1889424	1890359	21727645	21728599	chrW
84204101	84204705	21736551	21737160	chrZ
84225801	84227115	21766866	21768158	chrZ
84382766	84383426	22013776	22014449	chrZ
84446047	84446647	22123432	22124038	chrZ
84613711	84614665	22401338	22402319	chrZ
69687105	69687684	22552152	22552733	chrZ
6413396	6414055	22604027	22604692	chr2
16956240	16956772	22604809	22604276	chr2
28082912	28083418	22708399	22707889	chrZ
49695127	49695799	22922767	22922104	chrZ
48177473	48179049	23439234	23440821	chrZ
58720278	58720916	23546181	23546820	chr2
71959693	71961746	23970975	23968909	chrZ
71949600	71953322	23985226	23981497	chrZ
71889141	71890177	24048272	24047226	chrZ
71848559	71849498	24094703	24093768	chrZ
71752893	71753391	24235140	24234637	chrZ
71746994	71747954	24241146	24240186	chrZ
71743228	71743632	24245308	24244904	chrZ
71722522	71723013	24277810	24277342	chrZ
71682641	71683539	24321240	24320340	chrZ
71671842	71673173	24333387	24332046	chrZ
71665827	71667111	24342988	24341702	chrZ
71654506	71655899	24355165	24353773	chrZ
71614521	71615306	24395542	24394756	chrZ
71592652	71594659	24418790	24416785	chrZ
71576584	71577652	24437961	24436899	chrZ
71556463	71557894	24454889	24453436	chrZ
71510298	71512145	24508638	24506769	chrZ
71482531	71483804	24537584	24536318	chrZ
71477472	71478570	24543258	24542213	chrZ
71462142	71462832	24566867	24566164	chrZ
71454329	71454922	24574972	24575577	chrZ
71444995	71446257	24592498	24591189	chrZ
71420470	71421089	24616237	24615616	chrZ
71098734	71102311	24864105	24860592	chrZ
71082710	71083961	24877251	24875995	chrZ
70926935	70928196	25048662	25047361	chrZ
70911395	70911906	25081360	25080849	chrZ
70903935	70904681	25089014	25088289	chrZ
70901510	70902175	25090559	25089892	chrZ
70707135	70708060	25221748	25220877	chrZ
70653766	70655968	25303900	25301642	chrZ
70641699	70642293	25321585	25320995	chrZ
70638965	70641000	25323702	25321618	chrZ
70629655	70630362	25332827	25332113	chrZ
70613080	70614477	25361343	25359950	chrZ
70600038	70601446	25378467	25377056	chrZ
70594594	70596463	25381699	25379791	chrZ
70547534	70548970	25434057	25432651	chrZ
70544886	70546685	25436706	25434914	chrZ
70541364	70542286	25440090	25439146	chrZ
70530934	70531602	25451409	25450742	chrZ
96108012	96108883	25454586	25455447	chr2
70517535	70518793	25460779	25459550	chrZ
70497662	70498462	25482104	25481304	chrZ
70490827	70492273	25488828	25487383	chrZ
70467792	70468831	25524701	25523669	chrZ
70459730	70461167	25537791	25536365	chrZ
70440514	70442143	25556354	25554749	chrZ
70426677	70427177	25582892	25582390	chrZ
70415819	70417341	25593521	25592026	chrZ
70364749	70365212	25675303	25674851	chrZ
70359644	70361574	25680010	25678093	chrZ
70357157	70357701	25682020	25681488	chrZ
70353551	70354446	25685848	25684967	chrZ
70351680	70352111	25688328	25687896	chrZ
70348404	70351110	25691287	25688715	chrZ
70345994	70346421	25694160	25693732	chrZ
174132090	174132734	25741834	25741188	chr1
70313373	70313884	25744121	25743595	chrZ
70302798	70303945	25767542	25766425	chrZ
70300264	70301005	25770135	25769371	chrZ
70275274	70277443	25793230	25791061	chrZ
76778132	76778834	25806569	25807272	chr3
70712196	70712774	25807283	25806706	chr3
70231527	70232927	25839291	25837891	chrZ
70227897	70229212	25841781	25840496	chrZ
70219037	70219871	25851568	25850745	chrZ
70205114	70206246	25866244	25865112	chrZ
33521176	33521956	25884861	25885643	chr1
47114694	47115628	25885559	25884626	chr1
70192592	70194034	25896394	25894982	chrZ
70181297	70182218	25908594	25907677	chrZ
70126149	70127328	25968671	25967518	chrZ
70112282	70113502	25987235	25985992	chrZ
70088195	70090629	26035596	26033230	chrZ
70072218	70073504	26048415	26047138	chrZ
70025069	70025975	26086395	26085483	chrZ
69999015	69999577	26113455	26112894	chrZ
69958693	69959877	26163418	26162233	chrZ
30776980	30777435	26181935	26181471	chr2
69916196	69917384	26215992	26214840	chrZ
37268736	37270398	26232277	26230616	chr3
69902476	69903212	26236705	26235978	chrZ
69889588	69890689	26249379	26248291	chrZ
186343580	186344041	26265567	26265105	chr1
69813640	69814542	26295489	26294604	chrZ
69805709	69806567	26306544	26305679	chrZ
69804432	69805111	26307799	26307136	chrZ
71318445	71318989	26648343	26648892	chrZ
3216927	3217611	26895804	26895122	chrW
66096456	66097110	27342779	27343433	chrZ
42190252	42190690	27394619	27394187	chrZ
2449448	2450271	27406333	27405482	chrW
2439620	2445177	27413005	27407523	chrW
75228811	75230321	27661221	27659696	chrZ
132977674	132979312	27681427	27679843	chr1
47637140	47639818	27702042	27699422	chrZ
49522819	49523428	27889277	27889883	chr3
46965878	46966631	27988387	27987648	chrZ
46856217	46857416	28051321	28050105	chrZ
38910779	38912857	28090625	28088574	chrZ
58720274	58720905	28304997	28304366	chr2
8054988	8055625	28708343	28707695	chrW
24317200	24318026	28732227	28733057	chrZ
7995765	7996323	28732430	28731843	chrW
7990638	7991313	28733183	28732489	chrW
7954857	7955714	28756377	28755519	chrW
60398674	60399713	28914054	28915093	chr1
24609262	24609698	29006661	29007107	chrZ
24753368	24754261	29230028	29230913	chrZ
24788276	24790300	29294862	29296831	chrZ
24798008	24798557	29305795	29306345	chrZ
24873310	24874798	29413256	29414756	chrZ
25890050	25891305	29845835	29844578	chrZ
76183452	76184210	30500418	30499656	chrZ
96149533	96150554	30529919	30528865	chr3
75989656	75990194	30637484	30636939	chrZ
75970977	75971526	30654896	30654345	chrZ
75943909	75945643	30687148	30688892	chrZ
75822549	75825579	30728472	30725458	chrZ
23430357	23430862	30761973	30762478	chr9
75766342	75766983	30806768	30806104	chrZ
3422302	3423111	30834966	30834130	chrW
3421139	3421957	30835787	30834962	chrW
3411961	3414116	30844332	30842145	chrW
75727026	75730820	30848640	30844783	chrZ
75723434	75724703	30853097	30851783	chrZ
3402313	3402921	30854079	30853483	chrW
75715536	75718559	30860709	30857622	chrZ
3389631	3390119	30861624	30861137	chrW
3386892	3387810	30864478	30863558	chrW
75678179	75678637	30898796	30898338	chrZ
3259692	3260779	30899515	30898399	chrW
75008768	75009236	31165729	31165245	chrZ
71318445	71318989	31174822	31174273	chrZ
74950409	74951834	31230598	31229164	chrZ
74946759	74949509	31233774	31230999	chrZ
74941756	74944431	31238893	31236172	chrZ
77773099	77774223	31263166	31264294	chrZ
250999	251606	31263770	31263154	chr21
85861215	85861947	31299778	31299008	chr2
61307676	61308480	31501309	31502123	chrZ
72571942	72573211	31627678	31626417	chr3
6683489	6684324	31697893	31698731	chr2
81258278	81259289	31698373	31697343	chr1
61537143	61537764	31724685	31725315	chrZ
61544193	61545341	31738446	31739614	chrZ
35679831	35680448	31813469	31814095	chr4
72571942	72573209	31841519	31842778	chr3
61685859	61686948	31901455	31902575	chrZ
61857435	61858859	32140412	32141788	chrZ
61866469	61867001	32149437	32149985	chrZ
61888701	61889111	32167622	32168025	chrZ
61892300	61893361	32171419	32172494	chrZ
104359473	104359978	32191779	32192271	chr3
61918135	61919238	32218369	32219490	chrZ
13689884	13690429	32255732	32256267	chrZ
62331185	62331888	32424218	32424917	chrZ
62333553	62334881	32425922	32427243	chrZ
62337045	62338262	32429858	32431068	chrZ
62338753	62339521	32432012	32432789	chrZ
62341277	62342609	32440615	32441950	chrZ
62343040	62343458	32442489	32442903	chrZ
62346958	62347501	32449957	32450501	chrZ
62355301	62357089	32460131	32461903	chrZ
62359184	62359791	32466230	32466827	chrZ
62361182	62362612	32468297	32469720	chrZ
62364644	62365245	32471956	32472536	chrZ
62365874	62366922	32473081	32474119	chrZ
62367414	62368325	32474556	32475451	chrZ
62370265	62371538	32477286	32478471	chrZ
62387028	62388342	32513388	32514697	chrZ
113712926	113713605	32517030	32516350	chr2
62400404	62402509	32535983	32538134	chrZ
62434400	62435848	32585487	32586899	chrZ
62442651	62443750	32589153	32590288	chrZ
62447795	62448772	32593829	32594827	chrZ
62449792	62450470	32595789	32596465	chrZ
62450770	62451503	32596735	32597471	chrZ
62452453	62452989	32598640	32599174	chrZ
62453287	62453799	32599470	32599974	chrZ
62454335	62454881	32600247	32600794	chrZ
62524310	62525952	32645386	32647017	chrZ
62529523	62530459	32650825	32651762	chrZ
62531914	62532584	32653064	32653724	chrZ
62556972	62558434	32657528	32658985	chrZ
62567788	62570376	32670243	32672822	chrZ
101312397	101313144	32675093	32675859	chr3
62612852	62613490	32706508	32705869	chrZ
62618642	62621463	32725706	32728544	chrZ
62625468	62626353	32732920	32733825	chrZ
65435246	65436083	32796543	32795703	chr1
62720155	62720728	32819690	32820249	chrZ
62877797	62878403	32996144	32996742	chrZ
63128503	63129098	33196400	33197004	chrZ
63151366	63152190	33223296	33224122	chrZ
63169583	63173794	33243637	33247786	chrZ
63195169	63196093	33267296	33268236	chrZ
88711718	88712182	33268836	33269300	chr3
63237052	63239373	33315051	33317426	chrZ
45128229	45129379	33716839	33717990	chrZ
63847452	63848811	33806291	33807691	chrZ
63850674	63856326	33810462	33816132	chrZ
63880049	63881033	33855853	33856855	chrZ
63897783	63899558	33873091	33874870	chrZ
63908369	63909399	33884039	33885081	chrZ
63914333	63915102	33888689	33889502	chrZ
63917591	63920192	33890742	33893350	chrZ
63920721	63923137	33893904	33896309	chrZ
63949946	63952926	33945580	33948508	chrZ
63954397	63955414	33949464	33950482	chrZ
64100908	64101497	33971260	33970652	chrZ
64024333	64025391	34055511	34054442	chrZ
42989169	42989582	34067071	34067486	chr1
64198519	64199093	34165352	34165930	chrZ
64208941	64209741	34184466	34185268	chrZ
64602563	64603295	34406171	34406928	chrZ
64608971	64609922	34411590	34412571	chrZ
64610563	64610967	34413270	34413680	chrZ
64611264	64612239	34413887	34414866	chrZ
64617284	64618650	34419830	34421212	chrZ
64621261	64623319	34424010	34426029	chrZ
64624900	64625376	34427585	34428076	chrZ
47104021	47105223	34452499	34453711	chr1
64643590	64646478	34463687	34466530	chrZ
64652894	64653768	34473993	34474877	chrZ
64666743	64667599	34488005	34488857	chrZ
33503140	33503550	34617527	34617102	chr2
21198092	21198725	34643876	34643240	chr9
64853282	64854202	34653101	34654032	chrZ
64857466	64857923	34698811	34698345	chrZ
64974211	64975232	34739857	34740869	chrZ
64989048	64990932	34756352	34758239	chrZ
64999334	65000283	34769238	34770201	chrZ
65027504	65029173	34803417	34805079	chrZ
65056016	65057850	34821136	34822997	chrZ
65063047	65064624	34834936	34836506	chrZ
65086713	65087168	34859584	34860056	chrZ
65092927	65093400	34865683	34866165	chrZ
65106298	65107974	34876205	34877935	chrZ
65118148	65118757	34894658	34895275	chrZ
65123219	65126371	34898790	34901971	chrZ
65126441	65127771	34902833	34904182	chrZ
65304683	65305383	35135259	35135917	chrZ
66015584	66016316	35251135	35251871	chrZ
66020625	66021140	35259465	35259980	chrZ
66023115	66023634	35262319	35262828	chrZ
66031646	66032325	35272982	35273647	chrZ
66286701	66289842	35477428	35480519	chrZ
7193298	7194057	35483071	35483834	chrW
66295222	66297397	35486908	35489104	chrZ
66303555	66303975	35492871	35493310	chrZ
7283875	7284554	35497226	35497908	chrW
7289666	7290280	35499818	35500430	chrW
66313009	66316507	35505740	35509275	chrZ
66324680	66326880	35523422	35525574	chrZ
66329418	66331937	35527096	35529657	chrZ
7402446	7404233	35548390	35550170	chrW
66360043	66360775	35573976	35574704	chrZ
66394904	66395997	35617232	35618336	chrZ
66437674	66438642	35691593	35690619	chrZ
66427944	66429682	35700342	35698605	chrZ
83000330	83000868	35802690	35803226	chrZ
12126333	12127335	35803226	35802232	chr1
66611589	66612123	35882867	35883409	chrZ
66615502	66617416	35888633	35890559	chrZ
66993221	66994716	36198022	36199513	chrZ
67081856	67082485	36320470	36321090	chrZ
134237879	134238616	36517349	36516612	chr1
67227366	67229019	36537881	36539506	chrZ
67246192	67247028	36555754	36556584	chrZ
67247592	67252631	36557095	36562128	chrZ
67293079	67294999	36592324	36594245	chrZ
17316851	17317646	36723280	36724094	chr6
67422133	67423448	36745310	36746666	chrZ
67861737	67862591	37190146	37191013	chrZ
68020976	68025617	37372772	37377409	chrZ
68038438	68041502	37398025	37401091	chrZ
68042987	68044375	37402470	37403898	chrZ
68047327	68049163	37409518	37411363	chrZ
68056455	68057427	37418508	37419471	chrZ
68209799	68210351	37587622	37588173	chrZ
68259191	68259834	37632137	37632771	chrZ
68467654	68468778	37764656	37765782	chrZ
68473011	68474562	37769937	37771484	chrZ
481723	482985	37844947	37846226	chr22
499403	500614	37863616	37864879	chr22
509074	509879	37874684	37875504	chr22
517157	517729	37883470	37884022	chr22
704427	705988	37983589	37982017	chr22
697294	698315	37993220	37992216	chr22
695222	696332	37995308	37994203	chr22
608277	610311	38053196	38051159	chr22
589565	589978	38083579	38083159	chr22
763547	764626	38147019	38148112	chr22
770490	771777	38154387	38155662	chr22
790375	795470	38179641	38184691	chr22
850053	852026	38253366	38255310	chr22
853615	854608	38258376	38259395	chr22
864191	868152	38276646	38272679	chr22
874868	875299	38283798	38284227	chr22
893466	894201	38315006	38315752	chr22
906247	907199	38327960	38328935	chr22
914597	915442	38336842	38337683	chr22
923556	924079	38346637	38347185	chr22
60398142	60399452	38422179	38420867	chr1
987918	988813	38432771	38433663	chr22
989614	991032	38434575	38435951	chr22
1003237	1004071	38447495	38448329	chr22
1030786	1032558	38493610	38495380	chr22
1040868	1041511	38504604	38505235	chr22
1047947	1048654	38510060	38510772	chr22
1049632	1050527	38512290	38513198	chr22
1055535	1056158	38521704	38522360	chr22
1057779	1058321	38524727	38525256	chr22
1059198	1060133	38527371	38528319	chr22
1130948	1131436	38718140	38718628	chr22
1133854	1134565	38721111	38721817	chr22
1143755	1144540	38730690	38731482	chr22
1182778	1183552	38761223	38761999	chr22
1192396	1193519	38773848	38774925	chr22
1202106	1202540	38793100	38793538	chr22
1264222	1264707	38846061	38846571	chr22
1265695	1267033	38847742	38849064	chr22
1663838	1664720	39038051	39037142	chr22
1663159	1663592	39039039	39038614	chr22
1645729	1646404	39060407	39059717	chr22
1448674	1450146	39103175	39104690	chr22
1527587	1528207	39231918	39232561	chr22
1558046	1559981	39272962	39274875	chr22
1582573	1583208	39303009	39303681	chr22
1593359	1593971	39315128	39315736	chr22
4222119	4222822	39390804	39391508	chr22
4225265	4226369	39392656	39393777	chr22
4237103	4239378	39404242	39406507	chr22
4245861	4247089	39412671	39413960	chr22
4311733	4312648	39503646	39504576	chr22
4314583	4316554	39506181	39508121	chr22
4316861	4318542	39508493	39510150	chr22
4346763	4347259	39560063	39560554	chr22
4349125	4349959	39565107	39565951	chr22
4359534	4360472	39577993	39578931	chr22
29849198	29854932	39740831	39735122	chrZ
29846388	29846863	39743953	39743478	chrZ
58702365	58703198	39751898	39751072	chrZ
29839040	29839603	39760411	39759819	chrZ
32303855	32304627	39762259	39763011	chr2
43023822	43025015	39762924	39761742	chrZ
97072043	97072642	39767820	39768424	chr2
29820519	29821009	39777125	39776637	chrZ
43105493	43106208	39790146	39790852	chrZ
2442614	2445569	39975756	39972792	chrZ
76858378	76859303	40486854	40487810	chrZ
76941082	76942652	40607977	40609586	chrZ
557533	557967	40611361	40611790	chrW
76945826	76946279	40612299	40612769	chrZ
558805	559607	40612386	40613176	chrW
578512	579060	40618190	40618742	chrW
76951640	76953031	40618295	40619751	chrZ
579065	579882	40619250	40620077	chrW
76955245	76956511	40622042	40623324	chrZ
583219	583745	40623928	40624467	chrW
76956725	76958373	40624067	40625727	chrZ
76966679	76967337	40636327	40636985	chrZ
77539765	77540269	40773181	40773685	chrZ
299772	301332	40977846	40976297	chr22
4173108	4174448	41009276	41007995	chr22
4167260	4167678	41015959	41015541	chr22
4165775	4166226	41017558	41017078	chr22
4129705	4132382	41064528	41061862	chr22
4123545	4124295	41073446	41072712	chr22
4104434	4107615	41098489	41095300	chr22
4102696	4104220	41100347	41098819	chr22
4101122	4101544	41102512	41102072	chr22
4094313	4094775	41110041	41109586	chr22
4087641	4089992	41117186	41114824	chr22
4084209	4084666	41122913	41122450	chr22
4077225	4078148	41131301	41130364	chr22
4006275	4007112	41220914	41220063	chr22
4000140	4001093	41228844	41227895	chr22
3995849	3996566	41233776	41233039	chr22
3988397	3989857	41242235	41240773	chr22
3984455	3985340	41248088	41247210	chr22
3976863	3977812	41256507	41255583	chr22
3970185	3972316	41264540	41262422	chr22
3965673	3966251	41269543	41268975	chr22
3958433	3960126	41281718	41280045	chr22
3955749	3956460	41284516	41283805	chr22
3954729	3955465	41285606	41284856	chr22
3952124	3953534	41288330	41286902	chr22
3943865	3945404	41298019	41296473	chr22
3939617	3941239	41302622	41300940	chr22
3936125	3936783	41306109	41305463	chr22
3934364	3935123	41307911	41307154	chr22
3930084	3931205	41312951	41311810	chr22
3922873	3927583	41320126	41315316	chr22
3920309	3921018	41322984	41322254	chr22
3914723	3917461	41328710	41325999	chr22
3909661	3911043	41335628	41334261	chr22
3906497	3908148	41339244	41337551	chr22
3904665	3905463	41341164	41340356	chr22
3902682	3903542	41343164	41342320	chr22
3900594	3902390	41345240	41343437	chr22
3898325	3899467	41348064	41346970	chr22
3894139	3894818	41352274	41351587	chr22
3891332	3892675	41356434	41355075	chr22
3886985	3888849	41361233	41359174	chr22
3883152	3884161	41365383	41364375	chr22
3880576	3882480	41368139	41366211	chr22
3875932	3880300	41373469	41368940	chr22
3874030	3875186	41375904	41374694	chr22
3869919	3872457	41380122	41377571	chr22
3865855	3867346	41386330	41384839	chr22
3864446	3865504	41387860	41386808	chr22
3863288	3863844	41389077	41388522	chr22
3861592	3862557	41390863	41389887	chr22
3858408	3859408	41393789	41392807	chr22
3854589	3855707	41399102	41397989	chr22
3852530	3854013	41401172	41399713	chr22
3850942	3852240	41402807	41401512	chr22
3849885	3850725	41403943	41403076	chr22
3849131	3849587	41404676	41404230	chr22
3845453	3847374	41408525	41406556	chr22
3842245	3844705	41412438	41409985	chr22
3841338	3841914	41414064	41413502	chr22
3839248	3840500	41416282	41415020	chr22
3835663	3837403	41420226	41418473	chr22
3833065	3835205	41423397	41421250	chr22
3828336	3832879	41428712	41424026	chr22
3782259	3783480	41483805	41482597	chr22
24785635	24786795	41513337	41512168	chr1
3756161	3756567	41516415	41515989	chr22
3715924	3716541	41563685	41563086	chr22
3686370	3687545	41597312	41596133	chr22
3684148	3684678	41599337	41598819	chr22
3677400	3678552	41607714	41606601	chr22
3673836	3675103	41611478	41610218	chr22
3612929	3613950	41691827	41690802	chr22
3610754	3611276	41695431	41694895	chr22
3605462	3605933	41701937	41701475	chr22
3549338	3550246	41776161	41775231	chr22
3546132	3546912	41780934	41780146	chr22
3521422	3522263	41808253	41807415	chr22
3519777	3520296	41810218	41809697	chr22
3516146	3517801	41813877	41812158	chr22
3515437	3516064	41814811	41814177	chr22
3510577	3512706	41819943	41817740	chr22
3509441	3509960	41821237	41820711	chr22
3506034	3506991	41824041	41823081	chr22
3504226	3505118	41825906	41824990	chr22
3500773	3501490	41829612	41828883	chr22
3499016	3500033	41831128	41830086	chr22
3496806	3497421	41833070	41832446	chr22
3494249	3495194	41835687	41834714	chr22
3487451	3488678	41843065	41841796	chr22
3484595	3485485	41846022	41845106	chr22
3480981	3482360	41849690	41848322	chr22
3480062	3480736	41850669	41850024	chr22
3478834	3479585	41852131	41851395	chr22
3350701	3351755	42043847	42042791	chr22
3329989	3330485	42070973	42070476	chr22
3327938	3328400	42073165	42072704	chr22
3325494	3326075	42076309	42075708	chr22
3312657	3313151	42094539	42094076	chr22
3296642	3297586	42112606	42111664	chr22
3267372	3268451	42151659	42150569	chr22
3196028	3196531	42235622	42235110	chr22
3165981	3166856	42416353	42415379	chr22
3164948	3165413	42417494	42417020	chr22
3159291	3160620	42423716	42422387	chr22
3148320	3148736	42439046	42438620	chr22
3098749	3099152	42516788	42516382	chr22
3032981	3034106	42614154	42613041	chr22
3030634	3031237	42616725	42616086	chr22
3013889	3014534	42642244	42641563	chr22
3009520	3010118	42647492	42646901	chr22
3006562	3007008	42651864	42651420	chr22
2996946	2997574	42662688	42662067	chr22
2991627	2992067	42669452	42669011	chr22
2985653	2986074	42676786	42676366	chr22
2982671	2983242	42680369	42679791	chr22
2959271	2959730	42711500	42711037	chr22
2943590	2944161	42735357	42734774	chr22
2938949	2939600	42743413	42742741	chr22
2932460	2934417	42752948	42750988	chr22
2930420	2931071	42754899	42754244	chr22
55311368	55311784	42760909	42761357	chrZ
43352417	43352826	42761432	42761005	chrZ
2900953	2902059	42795538	42794391	chr22
2899240	2900306	42797319	42796246	chr22
2887175	2887651	42811837	42811369	chr22
2880017	2880631	42824382	42823741	chr22
2858807	2859308	42848598	42848099	chr22
2850930	2852288	42860876	42859514	chr22
2848589	2850410	42863344	42861459	chr22
2840064	2840642	42881314	42880734	chr22
2832242	2833331	42890535	42889417	chr22
2821299	2821726	42907455	42907028	chr22
2811922	2812650	42920128	42919404	chr22
2810686	2811463	42924841	42924069	chr22
2798971	2799914	42945514	42944549	chr22
2789064	2790132	42957428	42956346	chr22
2765570	2766375	42989381	42988541	chr22
2736943	2738983	43026110	43024050	chr22
2729714	2730981	43036546	43035291	chr22
2723849	2725715	43046487	43044627	chr22
2722082	2723569	43048329	43046819	chr22
2720384	2721261	43053589	43052711	chr22
2714870	2715647	43060622	43059838	chr22
2705975	2706456	43073339	43072860	chr22
2626095	2626878	43220696	43219910	chr22
2623530	2624037	43224824	43224317	chr22
2603671	2604278	43264546	43263934	chr22
2594359	2594829	43280841	43280371	chr22
2562691	2563240	43355443	43354890	chr22
2547889	2548593	43384195	43383496	chr22
2529768	2530274	43419719	43419209	chr22
2511508	2512199	43445119	43444422	chr22
2503723	2504998	43454761	43453471	chr22
2501068	2501821	43457974	43457229	chr22
2497334	2497900	43464456	43463886	chr22
2496721	2497121	43465282	43464882	chr22
2486845	2487339	43479016	43478520	chr22
2480996	2481463	43486927	43486464	chr22
2473047	2473463	43496772	43496354	chr22
2470310	2470779	43500578	43500107	chr22
2468609	2469343	43502762	43502027	chr22
2465176	2466152	43506365	43505374	chr22
2461370	2461865	43512031	43511535	chr22
2458188	2459037	43516217	43515340	chr22
2455606	2456450	43519716	43518872	chr22
2453139	2453885	43525030	43524301	chr22
2449250	2449779	43532305	43531777	chr22
2445297	2446317	43539726	43538694	chr22
2443968	2444671	43542788	43542093	chr22
2443058	2443619	43543917	43543343	chr22
2440355	2441067	43546917	43546190	chr22
2436185	2437287	43553012	43551913	chr22
2434642	2435691	43555332	43554300	chr22
2433541	2434005	43556753	43556289	chr22
2432787	2433232	43558727	43558286	chr22
2429925	2430604	43563518	43562812	chr22
2428254	2428810	43566415	43565855	chr22
2427122	2427819	43568393	43567673	chr22
2421386	2422076	43578816	43578124	chr22
2420633	2421159	43580092	43579562	chr22
2417447	2418004	43584621	43584059	chr22
2414554	2415325	43589342	43588563	chr22
2413474	2413892	43592954	43592536	chr22
2411689	2412204	43596627	43596111	chr22
2409102	2409685	43603597	43602994	chr22
2407139	2407717	43606013	43605443	chr22
2401203	2401731	43616023	43615468	chr22
2399664	2400222	43619425	43618869	chr22
2399065	2399483	43620340	43619920	chr22
2397313	2398154	43622835	43621900	chr22
2395606	2396346	43625749	43625001	chr22
2393978	2394505	43627995	43627468	chr22
2391341	2391890	43634449	43633923	chr22
2386723	2387619	43643828	43642932	chr22
2384926	2385932	43648547	43647544	chr22
2375469	2376117	43663932	43663289	chr22
2373562	2374067	43669502	43668997	chr22
2368665	2369232	43677902	43677334	chr22
2367610	2368475	43679830	43678888	chr22
2363030	2363479	43687746	43687297	chr22
2356758	2357499	43697929	43697188	chr22
2355073	2355614	43700138	43699592	chr22
2350991	2351450	43706230	43705766	chr22
2350153	2350658	43707259	43706750	chr22
2347736	2348207	43712524	43712038	chr22
2345984	2347659	43714514	43712850	chr22
2343176	2344021	43718278	43717403	chr22
2339994	2340471	43722879	43722360	chr22
2338891	2339447	43724297	43723732	chr22
2326550	2327703	43739198	43738031	chr22
2273730	2274864	43815470	43814336	chr22
2218354	2219379	43924290	43923227	chr22
2217439	2218132	43925241	43924531	chr22
2214813	2215687	43927913	43927035	chr22
2212757	2213475	43932252	43931487	chr22
2207274	2210146	43938259	43935346	chr22
2203724	2204925	43943517	43942318	chr22
2200659	2201479	43949918	43949096	chr22
2193698	2194177	43958896	43958320	chr22
2176754	2177185	43990139	43989694	chr22
2174880	2175372	43992536	43991890	chr22
2024185	2024648	44259192	44258726	chr22
2001720	2002156	44310874	44310427	chr22
1939163	1939681	44445410	44444891	chr22
1932085	1932699	44456200	44456803	chr22
1913367	1914465	44490828	44489721	chr22
1909205	1910535	44495200	44493827	chr22
1905784	1906264	44503632	44503152	chr22
1901501	1902008	44509369	44508855	chr22
1869214	1869941	44550003	44549241	chr22
1846306	1847707	44590305	44588951	chr22
1842430	1845201	44594126	44591353	chr22
1832201	1832735	44614107	44613572	chr22
1829487	1829890	44617882	44617477	chr22
1819901	1821069	44639111	44637931	chr22
4404707	4405412	44759981	44760682	chr22
4415996	4416689	44775613	44776289	chr22
4461632	4464232	44825289	44827935	chr22
4485712	4486208	44855330	44855809	chr22
4497472	4498406	44879082	44880018	chr22
4506124	4506562	44888679	44889126	chr22
4527021	4527540	44919084	44919619	chr22
4546715	4549911	44945247	44948450	chr22
4550122	4551076	44948723	44949698	chr22
4564172	4565082	44966182	44967100	chr22
4565909	4566834	44968733	44969683	chr22
1375148	1375587	45187093	45186690	chr22
1370263	1371573	45192433	45191126	chr22
96663	97078	45260678	45261082	chr22
214131	214626	45447589	45447093	chr22
