# Supplementary material for: Evolution and expression patterns of the neo-sex chromosomes of the crested ibis
Source: Nat Commun. 2024 Feb 23;15:1670. doi: 10.1038/s41467-024-46052-x (PMC10891136; doi:10.1038/s41467-024-46052-x)
Supplement: Supplementary file 8 — SupplementaryData4 [file 41467_2024_46052_MOESM8_ESM.xlsx]

## Sheet: 4
Supplementary Data 4 List of identified one-to-one gametologs between the neo- Z and W chromosomes of crested ibis
Gene	Neo-Z-start	Neo-Z-end	Strata	Neo-W-start	Neo-W-end	dn	ds	dn/ds
LIPG	3312663	3321022	S3	30129529	30141154	0.0386851	0.131969	0.293137
RPL17	3334242	3337441	S3	30125294	30125875	0	0.223985	0
CUNH18orf32	3339867	3340832	S3	30081534	30108184	0.0611342	0.107454	0.568936
DYM	3358973	3565536	S3	30062598	30079308	0.0152239	0.0507495	0.299981
SMAD7	3608266	3634262	S3	30035540	30052872	0.0036137	0.0424681	0.0850922
CTIF	3662473	3803732	S3	29837174	29848573	0.0199835	0.0995649	0.200708
ZBTB7C	3934648	4010215	S3	29825663	29826454	0.0284567	0.102239	0.278335
LOC116806871	4052777	4096286	S3	29824941	29825387	0.0215923	0.0706512	0.305619
HDHD2	4353525	4398301	S3	28617854	28644103	0.0394799	0.103736	0.380579
PIAS2	4449811	4470992	S3	28434612	28440726	0.00862802	0.0801287	0.107677
ST8SIA5	4526974	4570824	S3	28289210	28326829	0.0721391	0.116156	0.621053
RNF165	4767164	4812829	S3	28277373	28281168	0.015642	0.0893823	0.175001
CUNH18orf25	4826969	4857803	S3	28272759	28277366	0.013448	0.0580113	0.231816
SIGLEC15	4994799	5003445	S3	27393534	27408283	0.0307797	0.0977037	0.315032
SETBP1	5416970	5662124	S3	26842898	26851793	0.0195905	0.0773495	0.253272
SYT4	6224758	6233510	S3	26659781	26661802	0.0121638	0.0387216	0.314134
RIT2	6296403	6482016	S3	25672272	25688854	0.02595	0.113267	0.229105
PIK3C3	6816228	6893017	S3	24221657	24278555	0.0417051	0.0809354	0.515289
CELF4	8950346	9622691	S3	22455903	22476695	0.00378278	0.0567269	0.0666841
UBE2R2	10087276	10142051	S3	21974357	22092592	0	0.0829903	0
UBAP2	10148572	10355331	S3	21914908	21916460	0.00996211	0.0636621	0.156484
DCAF12	10399949	10421709	S2	21851586	21852077	0.0199585	0.089141	0.223898
UBAP1	10442320	10458405	S2	21760961	21806481	0.0202685	0.060621	0.334348
LOC112987799	10504947	10519650	S2	33768490	33768840	0.169103	0.209522	0.807089
DCTN3	10818157	10823453	S2	45216027	45217172	0.154749	0.207342	0.74635
ARID3C	10828565	10848124	S2	45202135	45209574	0.121107	0.210935	0.574143
SIGMAR1	10855795	10858187	S2	45199407	45202019	0.0693689	0.160042	0.433442
PHF24	11422401	11425953	S2	45183957	45184376	0.0626736	0.171171	0.366146
DNAJB5	11446376	11456976	S2	45174732	45177883	0.0142569	0.146007	0.0976451
VCP	11461948	11482235	S2	45167750	45172971	0.00244126	0.10552	0.0231355
STOML2	11508795	11514461	S2	45155556	45159530	0.0541678	0.237723	0.22786
FAM214B	11515757	11521123	S2	45150788	45155179	0.045457	0.176449	0.257621
CD72	12061276	12064578	S2	37811792	37812160	0.077804	0.195607	0.397756
LOC104015609	12075450	12078456	S2	38182933	38184456	0.105838	0.201238	0.525934
TMEM8B	12094551	12103336	S2	38830538	38833366	0.0253539	0.174164	0.145575
NPR2	12120172	12130887	S2	38834918	38837987	0.114842	0.24097	0.476582
TLN1	12246623	12274810	S2	38923922	38927062	0.0466571	0.177815	0.262391
TPM2	12280262	12293919	S2	38913738	38915011	0	0.11206	0
PDZD2	12561143	12701350	S2	39024335	39028768	0.103276	0.196511	0.525546
GOLPH3	12789911	12821194	S2	39029553	39056049	0.0100795	0.0940833	0.107134
MTMR12	12840082	12870258	S2	39067188	39074955	0.111088	0.207496	0.535374
ZFR	12887716	12933052	S2	39076507	39084808	0.00520376	0.088695	0.0586703
RAI14	13635808	13712173	S2	39273091	39302368	0.0291453	0.0624821	0.466458
SLC1A3	14351325	14420282	S2	9755217	9756128	0.00845828	0.0868259	0.0974166
LOC427439	14557317	14659469	S2	9650140	9744254	0.00621652	0.0558324	0.111342
LOC104133859	15219034	15246081	S2	9136576	9137268	0.0432303	0.0979434	0.441381
LOC104009181	15566222	15585076	S2	8552579	8552908	0.127251	0.161452	0.788166
PTGER4	16095042	16104673	S2	7851395	7869843	0.0671381	0.182005	0.36888
RPL37	16220242	16222395	S2	20723465	20777965	0.0130216	0.0514876	0.252907
GHR	16782083	16855142	S2	30484166	30516650	0.0238062	0.082984	0.286877
HMGCS1	16960294	16967047	S2	30791561	30826607	0.0170993	0.15301	0.111753
CCL28	16979179	16992911	S2	30835422	30858527	0.0612395	0.227448	0.269247
LOC104020632	17008578	17018331	S2	30878813	30898541	0.0303415	0.0959199	0.316321
PAIP1	17042090	17066261	S2	31256542	31268843	0.0811527	0.180531	0.449522
NNT	17069163	17110337	S2	31252077	31256370	0.0122578	0.0984443	0.124516
FGF10	17276876	17340880	S2	31352527	31369654	0.00950147	0.0515321	0.18438
HCN1	17688811	17894777	S2	31468654	31472838	0.0181613	0.118243	0.153593
PARP8	18088453	18204585	S2	31485848	31514227	0.012344	0.0733888	0.1682
ISL1	18452162	18462739	S2	31642925	31653813	0.00568188	0.0930289	0.0610765
ITGA1	19123408	19168326	S2	30143753	30147121	0.0538379	0.142862	0.376852
LOC104131612	19254040	19257956	S2	2787793	2803443	0.0821691	0.210536	0.390284
FST	19384816	19390372	S2	2850177	2933579	0.0109258	0.0606342	0.180192
SNX18	19793994	19813232	S2	15234383	15293097	0.0254564	0.122946	0.207053
ESM1	19977757	19984423	S2	15141246	15144654	0.0220704	0.092464	0.238692
IL6ST	20415370	20439110	S2	42739851	42743413	0.0756921	0.16273	0.465138
LOC124417786	20645734	20650121	S2	33423269	33463414	0.0960799	0.217281	0.442192
MAP3K1	20722078	20839044	S2	42489412	42521298	0.0705942	0.142943	0.493862
MIER3	20862519	20881500	S2	42412702	42445544	0.0143891	0.0847242	0.169834
GPBP1	20911568	20930572	S2	42407024	42410874	0.0366084	0.097646	0.374909
PLK2	21443054	21448558	S2	42369347	42382904	0.028508	0.112857	0.252603
RAB3C	21516259	21639189	S2	42357190	42366876	0.00450438	0.084568	0.0532634
PDE4D	21682113	22096182	S2	42339441	42342523	0.0129548	0.0687663	0.188389
ELOVL7	22359386	22371228	S2	42295280	42297410	0.0117473	0.0832105	0.141176
SMIM15	22522632	22522856	S2	42209831	42227286	0.0604988	0.255469	0.236815
ZSWIM6	22608623	22721580	S2	42200570	42208236	0.00928596	0.0756904	0.122684
KIF2A	22976434	23023751	S2	42158020	42198249	0.0140342	0.0733331	0.191377
LOC100231574	23794832	23835659	S2	42149402	42152440	0.0161006	0.0915233	0.175918
ADAMTS6	24041266	24189610	S2	41989821	42002335	0.0119267	0.0469785	0.253876
ERBIN	24471667	24538971	S2	41469721	41552196	0.0322758	0.0942731	0.342365
MAST4	24781795	25029632	S2	41095041	41109815	0.145394	0.237644	0.611815
PIK3R1	25352948	25404544	S2	41010858	41063535	0.00975564	0.0507518	0.192223
MRPS36	25665255	25670283	S2	40961108	40977183	0.0406774	0.0918643	0.442799
HOMER1	26158924	26251086	S2	40720903	40726301	0.00820287	0.0772222	0.106224
JMY	26271878	26332550	S2	40681205	40686190	0.0271913	0.108322	0.251022
LOC104017633	26363052	26378123	S2	40630875	40645802	0.0238342	0.139434	0.170936
LHFPL2	26647456	26663200	S2	40557485	40584493	0.0262471	0.0728566	0.360256
SCAMP1	26673325	26715287	S2	40548258	40555674	0.00817009	0.0813389	0.100445
TBCA	27054877	27087952	S2	40163808	40170416	0.013203	0.083942	0.157287
LOC100231196	27109767	27115495	S2	40035461	40103518	0.0121078	0.0921525	0.131389
AGGF1	27302003	27324880	S2	40023357	40033337	0.036082	0.089419	0.403515
SV2C	27604979	27685293	S2	39902819	39906716	0.0158752	0.0968219	0.163963
MED18	28071991	28072902	S2	39734446	39819352	0.0704946	0.330314	0.213417
HMGCR	28081596	28105255	S2	39566845	39571793	0.019465	0.106484	0.182797
FAM169A	28291587	28307523	S2	39483786	39486160	0.0970641	0.120369	0.806391
ANKRA2	28839705	28847207	S2	10557825	10570535	0.0290765	0.129368	0.224758
FOXD1	28878748	28880037	S2	10890913	10899076	0.0417275	0.103202	0.404327
TMEM171	29042006	29048103	S2	11238145	11288546	0.244335	0.336998	0.725032
FCHO2	29075157	29172395	S2	11807828	11831148	0.0248109	0.0755141	0.32856
TNPO1	29190447	29334847	S2	12002683	12003177	0.0438155	0.132696	0.330193
MAP1B	29483246	29553693	S2	12836315	12836716	0.0362306	0.113669	0.318737
SMARCA2	30505590	30610259	S0	20785492	20785872	0.0236236	0.259805	0.0909282
RFX3	30929074	30989521	S0	6290397	6361678	0.0182469	0.167102	0.109196
UHRF2	32094893	32186708	S0	5763435	5778091	0.0560374	0.254817	0.219912
PSIP1	36222876	36259880	S0	6387582	6390353	0.103498	0.296043	0.349605
CARNMT1	39515869	39535746	S1	30405914	30409522	0.0508443	0.190927	0.266303
ZFAND5	40626260	40635423	S1	30246425	30343517	0.0232026	0.102225	0.226975
KLF9	41382277	41395577	S1	5442043	5444771	0.0673099	0.28629	0.23511
APBA1	41704437	41740833	S1	45140636	45141586	0.0494556	0.312056	0.158483
HNRNPK	44666439	44682564	S1	21338903	21364763	0.00225226	0.153217	0.0146998
PTCH1	46446297	46511391	S1	6640090	6676364	0.0306651	0.158115	0.193942
ZNF367	46839876	46844224	S1	5589670	5606358	0.064431	0.398162	0.161821
SPIN1	48956319	48978308	S1	33145294	33227448	0	0.108156	0
CKS2	49269900	49272811	S1	33247510	33339927	0.0333262	0.213741	0.155918
DIRAS2	49837675	49838274	S1	32374916	32378955	0.0320316	0.200668	0.159625
NFIL3	50207254	50208630	S1	20984348	20993052	0.0467426	0.123619	0.378118
CDC42SE2	50582208	50614011	S1	17611652	17613175	0.016147	0.121135	0.133298
ZNF462	53940622	53990541	S0	45023538	45036754	0.0414814	0.242997	0.170707
HOOK3	55845740	55936856	S0	4740465	4764979	0.0253674	0.257608	0.0984726
LOC112982330	56120914	56125613	S0	45143064	45150477	0.0322917	0.241403	0.133767
PCGF3	57035729	57051361	S0	5054951	5055396	0.0249406	0.231992	0.107506
RNF38	57581924	57703203	S0	32837249	32840902	0.110469	0.372979	0.296181
RGMB	58159969	58174866	S1	17133455	17134033	0.0834502	0.231695	0.360172
CHD1	58196322	58251598	S1	16945693	16975854	0.0182957	0.170482	0.107317
LOC104010295	59812886	59822210	S1	6981252	6981467	0.0600418	0.168899	0.355489
FER	62157582	62332128	S1	3698652	3849017	0.0178364	0.149351	0.119426
NREP	63359737	63364908	S1	33470898	33507180	0.113195	0.240743	0.470192
APC	63756954	63816953	S1	10000816	10023080	0.0434853	0.148017	0.293787
DCP2	63880934	63909429	S1	7489001	7507010	0.0974213	0.190003	0.512735
KCNN2	64474115	64549475	S0	6997713	6998330	0.0260521	0.139484	0.186774
PGGT1B	64763558	64800104	S1	45136262	45137436	0.0513226	0.191408	0.268133
FEM1C	64908847	64925351	S1	45111608	45116050	0.0196559	0.171639	0.114519
SNX2	66697713	66728938	S1	20629094	20666604	0.0363252	0.129609	0.280267
TMED7	69691512	69729863	S1	45095421	45103409	0.126768	0.361561	0.350614
NCBP1	70547573	70578033	S0	45226294	45232564	0.0180868	0.314402	0.0575276
LOC104017297	71423040	71439674	S0	24967309	24967461	0.18204	0.176793	1.02968
CKMT2	78829492	78845361	S1	13263343	13312154	0.0148307	0.256123	0.0579046
SSBP2	78915354	79091119	S1	13390467	13410560	0.041548	0.124647	0.333326
RASA1	81636604	81705469	S1	34345035	34379538	0.0265749	0.164955	0.161104
LOC104022976	81802370	81862058	S1	30465072	30465654	0.198908	0.329802	0.603112
MEF2C	82248854	82324263	S1	35251739	35318281	0.0876783	0.20281	0.432318
ARRDC3	83346929	83358231	S1	35941919	35943226	0.021689	0.178627	0.121421
ZBTB5	85286314	85303257	S0	32512323	32576419	0.0417377	0.412604	0.101157
SLC25A51	85352660	85358559	S0	20786020	20811875	0.0448477	0.268068	0.167299
GKN2	85472838	85523788	S4	44746574	44852929	0.117813	0.125743	0.936935
BMP10	85540068	85544972	S4	44689159	44720602	0.00584119	0.0574517	0.101671
ARHGAP25	85560558	85578892	S4	44674407	44687432	0.0419954	0.0343511	1.22254
CDS2	85586863	85595895	S4	44658295	44666631	0.0112549	0.0498736	0.225668
PCNA	85609146	85611447	S4	44645437	44653561	0	0.0724421	0
TMEM230	85616676	85618436	S4	44591509	44638772	0.0120488	0.0490303	0.245742
SLC23A2	85660528	85687847	S4	44585303	44590647	0.00209513	0.0514008	0.0407607
LOC104130355	85717823	85718599	S4	44486451	44498300	0.0114838	0.0782768	0.146707
PROM2	85734852	85741074	S4	44428094	44445432	0.0305539	0.0896279	0.340897
DUSP11	85743614	85750032	S4	44318724	44360812	0.0576101	0.0806648	0.714192
LOC104130357	85752840	85764458	S4	44292838	44293500	0.010381	0.0404721	0.256498
ACTG2	85769875	85772346	S4	44240414	44240734	0	0.0573504	0
DGUOK	85773599	85841685	S4	44105820	44108707	0.0972105	0.11865	0.819306
MOB1A	85813595	85820178	S4	44140549	44144221	0.00684161	0.0961605	0.0711478
SLC4A5	85841400	85864789	S4	44041067	44100631	0.0138045	0.102501	0.134678
TSPAN15	85869978	85916242	S4	43984198	44006152	0.100236	0.116888	0.857543
LOC104130381	85979148	85987022	S4	43881344	43885788	0.07208	0.0863268	0.834966
ARID5A	85992081	85995207	S4	43878137	43881117	0.0540653	0.113342	0.47701
KANSL3	85998406	86023486	S4	43867177	43876170	0.0157665	0.08673	0.181788
LMAN2L	86043366	86051092	S4	43850413	43859225	0.034399	0.130528	0.263537
CNNM4	86052103	86060441	S4	43849524	43849952	0.0174514	0.0861911	0.202474
ANKRD39	86065089	86066141	S4	43847895	43848191	0.132552	0.0900377	1.47218
LOC107049953	86067653	86072859	S4	43843499	43845986	0.0213848	0.0875577	0.244237
SNRNP200	86081025	86103727	S4	43829806	43836597	0.00223082	0.0922554	0.0241809
TMEM127	86107095	86109865	S4	43814190	43815488	0.00426442	0.057244	0.0744955
STARD7	86117318	86121455	S4	43808454	43809843	0.00922535	0.0919245	0.100358
TMED4	86138921	86141100	S4	43743155	43746604	0.0164926	0.139124	0.118546
CUNH2orf42	86163760	86171498	S4	43166352	43256539	0.0401968	0.132106	0.304277
TIA1	86174527	86189769	S4	43728472	43738766	0.00494235	0.131745	0.0375145
PCYOX1	86190315	86193412	S4	43712436	43714320	0.0964345	0.133945	0.719954
SNRPGP15	86194907	86196063	S4	43546403	43552220	0.0064517	0.105455	0.0611797
LRRTM4	86471622	86693061	S4	42795019	42798445	0.0135226	0.0572023	0.236399
