# Supplementary material for: Evolution and expression patterns of the neo-sex chromosomes of the crested ibis
Source: Nat Commun. 2024 Feb 23;15:1670. doi: 10.1038/s41467-024-46052-x (PMC10891136; doi:10.1038/s41467-024-46052-x)
Supplement: Supplementary file 9 — SupplementaryData5 [file 41467_2024_46052_MOESM9_ESM.xlsx]

## Sheet: 5
Supplementary Data 5 Indentified one to one orthologs among chromosome 22 of chicken, neo-W and neo-Z chromosomes of crested ibis
Orthogroup	Region	Gene name	Chicken-chr22			NNI-neo-W		NNI-neo-Z
			ID	Start	End	Start	End	Start	End
OG0000063	S4	GKN2	rna-XM_417666.7	315586	319021	39594237	39599347	85521091	85523788
OG0000064	S4	BMP10	rna-NM_001278046.2	331466	337355	39566845	39571793	85540068	85544972
OG0000065	S4	PCNA	rna-NM_204170.3	388903	392002	39483786	39486160	85609146	85611447
OG0000067	S4	SLC23A2	rna-NM_001145227.1	433566	460656	39393537	39426459	85660528	85687847
OG0000068	S4	RASSF2	rna-NM_001030884.2	468526	480769	39372681	39382155	85700672	85711224
OG0000069	S4	PRNP	rna-NM_205465.3	485663	491274	39365942	39366718	85717823	85718599
OG0000070	S4	PROM2	rna-XM_015297329.4	500463	507617	39332339	39340191	85734852	85740756
OG0000071	S4	DPYSL2	rna-NM_204494.2	512294	556626	41010858	41063535	87322874	87375551
OG0000072	S4	BNIP3L	rna-NM_001030885.3	578623	592219	41095041	41109815	87407057	87416270
OG0000073	S4	PPP2R2A	rna-NM_001030886.2	596055	631810	41113986	41159088	87426002	87471574
OG0000074	S4	EBF2	rna-NM_001164536.2	661535	788147	41200844	41356558	87511425	87668574
OG0000139	S4	TMEM127	rna-XM_040651494.2	2935210	2937198	38946692	38949424	86107095	86109865
OG0000141	S4	ANKRD39	rna-XM_015302412.4	2979171	2980071	38988500	38989452	86065089	86066141
OG0000142	S4	LMAN2L	rna-XM_015302407.4	2988673	2995061	39003127	39010438	86043366	86050826
OG0000143	S4	FER1L5	rna-XM_040651495.2	2995104	3013692	39013463	39023919	86026045	86041441
OG0000144	S4	KANSL3	rna-XM_015297445.4	3014689	3036241	39029553	39056049	85998406	86023486
OG0000145	S4	ARID5A	rna-XM_040651564.2	3036839	3043256	39059197	39064691	85989713	85995207
OG0000146	S4	STAMBP	rna-XM_046903438.1	3085974	3098466	39311041	39324707	85743841	85764458
OG0000147	S4	TET3	rna-XM_040651572.2	3114045	3134047	39273091	39302368	85773599	85803658
OG0000148	S4	BOLA3	rna-XM_015297467.4	3134480	3135844	39263982	39266728	85810961	85812710
OG0000149	S4	MTHFD2	rna-NM_001031360.2	3141184	3147689	39245106	39251881	85828902	85837812
OG0000150	S4	SLC4A5	rna-XM_015297462.4	3148236	3172040	39142031	39241532	85841400	85864789
OG0000160	S4	PCYOX1	rna-XM_423959.8	3428217	3433463	38834918	38837987	86190315	86193412
OG0000161	S4	TGFA	rna-NM_001001614.2	3444983	3460753	38814705	38827542	86202193	86205843
OG0000162	S4	LRRTM4	rna-XM_040651595.2	3695677	3895740	38182933	38184456	86690726	86692249
OG0000163	S4	ADRA1A	rna-XM_015297497.4	4368147	4390552	40961108	40977183	87273124	87289199
OG0000061	Neo-PAR	GFPT1	rna-NM_001030882.2	164373	192187	44868649	44913104	91180665	91225120
OG0000062	Neo-PAR	ANTXR1	rna-XM_425758.8	199542	293430	44746574	44852929	91058590	91164945
OG0000075	Neo-PAR	CDCA2	rna-XM_015297323.3	858471	874472	41399999	41445782	87745709	87757798
OG0000076	Neo-PAR	KCTD9	rna-NM_001012839.2	872168	880257	41448351	41466718	87760367	87778734
OG0000077	Neo-PAR	DOCK5	rna-XM_004947557.5	886841	962679	41469721	41552196	87781737	87864212
OG0000078	Neo-PAR	SLC25A37	rna-XM_417682.7	1231341	1242751	41893559	41904706	88205575	88216722
OG0000079	Neo-PAR	ENTPD4	rna-XM_040651488.2	1247396	1255842	41914663	41927813	88226679	88239829
OG0000080	Neo-PAR	R3HCC1	rna-XM_025142805.3	1296048	1305201	41989821	42002335	88301837	88314351
OG0000081	Neo-PAR	CHMP7	rna-NM_001006306.3	1311911	1320268	42005567	42021895	88317583	88333911
OG0000082	Neo-PAR	TNFRSF10B	rna-NM_204115.3	1325172	1331767	42027661	42037069	88339677	88349085
OG0000083	Neo-PAR	RHOBTB2	rna-XM_015297318.4	1332429	1344966	42040652	42050082	88352668	88362098
OG0000084	Neo-PAR	PEBP4	rna-XM_025142908.3	1340704	1405896	42065550	42137013	88377566	88449029
OG0000085	Neo-PAR	EGR3	rna-XM_015273184.4	1416738	1419395	42149402	42152440	88461418	88464456
OG0000086	Neo-PAR	BIN3	rna-XM_040651497.2	1428176	1458404	42158020	42198249	88470036	88510265
OG0000087	Neo-PAR	LOC107051325	rna-XM_025142940.3	1458922	1462177	42200570	42208236	88512586	88520252
OG0000088	Neo-PAR	LOC101748851	rna-XM_040651510.1	1485149	1491173	42229612	42264100	88541628	88576116
OG0000089	Neo-PAR	DMTN	rna-XM_040651514.2	1495881	1508739	42384442	42387437	88696458	88699100
OG0000090	Neo-PAR	NPM2	rna-XM_015273920.4	1512829	1514589	42397623	42406224	88709639	88718240
OG0000091	Neo-PAR	PBDC1	rna-XM_025142796.3	1514776	1516995	42407024	42410874	88719040	88722890
OG0000092	Neo-PAR	XPO7	rna-NM_001012942.2	1517076	1550000	42412702	42445544	88724718	88757560
OG0000093	Neo-PAR	DOK2	rna-XM_003642549.6	1551254	1556502	42463038	42466437	88775054	88778453
OG0000094	Neo-PAR	GFRA2	rna-NM_205101.1	1572416	1593172	42489412	42521298	88801428	88833314
OG0000095	Neo-PAR	LZTS1	rna-XM_428882.7	1736324	1748942	42739851	42743413	89051867	89055429
OG0000096	Neo-PAR	ATP6V1B2	rna-NM_001293241.2	1752241	1760637	42752521	42760749	89064537	89072765
OG0000097	Neo-PAR	TTI2	rna-XM_004947575.5	1763793	1777576	42780119	42783711	89092135	89095727
OG0000098	Neo-PAR	SLC18A1	rna-XM_046903495.1	1764183	1770578	42766822	42774187	89078838	89086203
OG0000099	Neo-PAR	MAK16	rna-XM_424533.8	1770921	1774085	42776604	42779645	89088620	89091661
OG0000100	Neo-PAR	RNF122	rna-XM_015297436.4	1778179	1783622	42784977	42787237	89096993	89101362
OG0000101	Neo-PAR	DUSP26	rna-XM_424530.7	1784647	1788633	42795019	42798445	89107035	89110461
OG0000102	Neo-PAR	UNC5D	rna-XM_424529.8	1992629	2082935	43166352	43256539	89478368	89568555
OG0000103	Neo-PAR	KCNU1	rna-XM_040651520.2	2127732	2201551	43430721	43479929	89742737	89792283
OG0000104	Neo-PAR	ZNF703	rna-XM_015297429.4	2338566	2341298	43712436	43714320	90024452	90026336
OG0000105	Neo-PAR	ERLIN2	rna-XM_424380.5	2350701	2362441	43728472	43738766	90040488	90050782
OG0000106	Neo-PAR	PROSC	rna-XM_424381.8	2363237	2367422	43743155	43746604	90055171	90058620
OG0000107	Neo-PAR	ADGRA2	rna-XM_015297424.4	2371739	2386739	43753973	43775869	90065989	90087885
OG0000108	Neo-PAR	BRF2	rna-XM_424383.8	2386513	2389553	43778617	43781584	90090633	90093600
OG0000109	Neo-PAR	RAB11FIP1	rna-XM_004947585.5	2390186	2402119	43785463	43797540	90097479	90109556
OG0000110	Neo-PAR	PRLHRL	rna-NM_001127171.1	2403616	2406057	43799955	43802668	90111971	90114684
OG0000111	Neo-PAR	LOC117654556	rna-NM_001382582.2	2407436	2409493	43808454	43809843	90120470	90121859
OG0000112	Neo-PAR	ADRB3	rna-XM_040651525.2	2410032	2413077	43814190	43815488	90126206	90127504
OG0000113	Neo-PAR	EIF4EBP1	rna-XM_424384.8	2418905	2423203	43829806	43836597	90141822	90148613
OG0000114	Neo-PAR	NODAL	rna-XM_040651526.1	2426550	2428532	43843499	43845986	90155515	90158002
OG0000115	Neo-PAR	ASH2L	rna-NM_001031395.2	2429653	2437179	43850413	43859225	90162429	90171241
OG0000116	Neo-PAR	LSM1	rna-XM_046903413.1	2441890	2443236	43878137	43881117	90190153	90193133
OG0000117	Neo-PAR	BAG4	rna-XM_015297421.4	2443432	2446439	43881344	43885788	90193360	90197804
OG0000118	Neo-PAR	DDHD2	rna-XM_040651530.2	2447107	2456277	43891604	43901618	90203620	90213634
OG0000119	Neo-PAR	WHSC1L1	rna-XM_046903403.1	2459564	2495630	43905107	43949861	90217123	90261877
OG0000120	Neo-PAR	LETM2	rna-XM_025142904.3	2495772	2500587	43964828	43971444	90276844	90283460
OG0000121	Neo-PAR	FGFR1	rna-NM_205510.2	2504806	2524330	43984198	44006152	90296214	90318168
OG0000122	Neo-PAR	TACC1	rna-XM_025142924.3	2552872	2572683	44041067	44100631	90353083	90412647
OG0000123	Neo-PAR	LOC121107413	rna-XM_040651539.2	2571816	2574734	44105820	44108707	90417836	90420723
OG0000124	Neo-PAR	PLEKHA2	rna-NM_204698.2	2577889	2588751	44119512	44135147	90431528	90450289
OG0000125	Neo-PAR	TM2D2	rna-XM_424392.8	2590963	2592218	44140549	44144221	90452565	90456237
OG0000126	Neo-PAR	IDO2	rna-XM_040651540.2	2633695	2639692	44213837	44221305	90525853	90533321
OG0000127	Neo-PAR	C8orf4	rna-XM_001232954.6	2652351	2653509	44240414	44240734	90552430	90552750
OG0000128	Neo-PAR	ZMAT4	rna-XM_025142828.3	2676069	2719656	44318724	44360812	90630740	90672828
OG0000129	Neo-PAR	SFRP1	rna-NM_204553.5	2736789	2747690	44428094	44445432	90740110	90757448
OG0000130	Neo-PAR	GINS4	rna-NM_001354864.2	2762296	2764687	44470194	44480521	90782210	90792537
OG0000131	Neo-PAR	GPAT4	rna-XM_040651542.2	2770817	2779671	44486451	44498300	90798467	90810316
OG0000132	Neo-PAR	NKX6-3	rna-XM_428808.8	2782136	2784225	44505876	44507808	90817892	90819824
OG0000133	Neo-PAR	ANK1	rna-XM_015297389.4	2786698	2834497	44513028	44577408	90825044	90889424
OG0000134	Neo-PAR	KAT6A	rna-XM_424402.8	2839002	2868549	44591509	44638772	90903525	90950788
OG0000135	Neo-PAR	AP3M2	rna-XM_040651550.2	2868603	2879759	44645437	44653561	90957453	90965577
OG0000136	Neo-PAR	PLAT	rna-XM_004947613.5	2880452	2893641	44658295	44666631	90970311	90978647
OG0000137	Neo-PAR	IKBKB	rna-NM_001395965.1	2893700	2905717	44674407	44687432	90986423	90999448
OG0000138	Neo-PAR	POLB	rna-XM_046903426.1	2915923	2923805	44689159	44720602	91001175	91032618
OG0000152	Neo-PAR	H2AZ2	rna-NM_001396608.1	3300330	3308071	45179955	45182993	91491971	91495009
OG0000153	Neo-PAR	LOC107049543	rna-XM_015273258.4	3313153	3316296	45191385	45193219	91503401	91505235
OG0000154	Neo-PAR	LOC107049545	rna-XM_015273265.4	3317094	3317972	45193428	45193834	91505444	91505850
OG0000155	Neo-PAR	KCNIP3	rna-XM_040651585.2	3319717	3325063	45195042	45198493	91507058	91510509
OG0000156	Neo-PAR	GMCL1	rna-XM_046903440.1	3325423	3336063	45038645	45057871	91350661	91369887
OG0000157	Neo-PAR	ADD2	rna-XM_015297487.4	3376698	3395762	45104826	45110704	91416842	91422720
OG0000158	Neo-PAR	SNRNP27	rna-XM_015297493.4	3396021	3397931	45111608	45116050	91423624	91428066
OG0000159	Neo-PAR	MXD1	rna-NM_001039310.1	3399627	3407187	45117138	45125948	91429154	91437964
OG0000164	Neo-PAR	SLC20A1	rna-XM_015297502.4	4437582	4445297	45403261	45412523	91715277	91724539
OG0000165	Neo-PAR	NT5DC4	rna-XM_015297506.4	4445691	4449913	45412852	45416555	91724868	91728571
OG0000166	Neo-PAR	CKAP2L	rna-XM_424317.8	4449903	4456757	45418145	45424496	91730161	91736512
OG0000167	Neo-PAR	IL1B	rna-NM_204524.2	4457394	4459132	45426380	45427669	91738396	91739685
OG0000168	Neo-PAR	OGDH	rna-NM_001031382.2	4462325	4483138	45433390	45467557	91745406	91779573
OG0000169	Neo-PAR	LOC107054982	rna-XM_025142823.3	4483815	4498967	45469556	45474964	91781572	91786980
OG0000170	Neo-PAR	NUDCD3	rna-XM_046903451.1	4511074	4518848	45356483	45385879	91668499	91697895
OG0000171	Neo-PAR	CAMK2B	rna-NM_204294.2	4520277	4538274	45335912	45353906	91647928	91665922
OG0000172	Neo-PAR	YKT6	rna-NM_001113744.2	4538394	4542017	45327393	45333099	91639409	91645115
OG0000173	Neo-PAR	GNLY	rna-NM_001044680.2	4551575	4552746	45312091	45313086	91624107	91625102
OG0000174	Neo-PAR	POLD2	rna-XM_025142831.2	4553945	4557122	45304853	45310410	91616869	91622426
OG0000175	Neo-PAR	CAPG	rna-XM_015273249.4	4569953	4574202	45292288	45296953	91604304	91608969
OG0000176	Neo-PAR	DBNL	rna-XM_015273244.4	4574620	4580116	45275237	45289682	91587253	91601698
OG0000177	Neo-PAR	TCF7L1	rna-XM_015273246.4	4582556	4597690	45253718	45270909	91565734	91582925
OG0000178	Neo-PAR	TGOLN2	rna-XM_015272951.4	4599693	4604197	45242840	45246445	91554856	91558461
OG0000179	Neo-PAR	CASP14	rna-NM_001389319.2	4605512	4609301	45234572	45237169	91546588	91549185
OG0000180	Neo-PAR	RETSAT	rna-XM_424187.8	4609864	4616777	45226294	45232564	91538310	91544580
OG0000181	Neo-PAR	ELMOD3	rna-XM_046903458.1	4616980	4622519	45218938	45224554	91530954	91536570
OG0000182	Neo-PAR	GPAT2	rna-XM_046903497.1	4626839	4635692	45202135	45209574	91514151	91521590
OG0000183	Neo-PAR	FAHD2A	rna-XM_424309.8	4635695	4637548	45199407	45202019	91511423	91514035
