# Supplementary material for: Evolution and expression patterns of the neo-sex chromosomes of the crested ibis
Source: Nat Commun. 2024 Feb 23;15:1670. doi: 10.1038/s41467-024-46052-x (PMC10891136; doi:10.1038/s41467-024-46052-x)
Supplement: Supplementary file 10 — SupplementaryData6 [file 41467_2024_46052_MOESM10_ESM.xlsx]

## Sheet: 6
Supplementary Data 6 Genes retained in the ancient-SDR of the neo-W chromosome of crested ibis
ID	Gene name	Start	End
evm.model.ChrW.47	ACAA2	3237373	3247544
evm.model.ChrW.48	ITGA2	3283037	3322438
evm.model.ChrW.49	MOCS2	3329151	3341262
evm.model.ChrW.50	FST	3482446	3486725
evm.model.ChrW.51	ARL15	3698652	3849017
evm.model.ChrW.52	FER	4222102	4445198
evm.model.ChrW.53	HOOK3	4573045	4680818
evm.model.ChrW.54	KCMF1	4700023	4734524
evm.model.ChrW.55	KCMF1	4740465	4764979
evm.model.ChrW.56	NRG1	4810577	4850052
evm.model.ChrW.57	PCGF3	4916122	4932565
evm.model.ChrW.58	-	5054951	5055396
evm.model.ChrW.59	KLF9	5183349	5183987
evm.model.ChrW.60	TRPM3	5246976	5247636
evm.model.ChrW.61	TRPM3	5282081	5327759
evm.model.ChrW.62	ZNF367	5336511	5390542
evm.model.ChrW.63	-	5442043	5444771
evm.model.ChrW.64	UHRF2	5488792	5558341
evm.model.ChrW.65	UHRF2	5589670	5606358
evm.model.ChrW.66	KIAA2026	5656280	5688588
evm.model.ChrW.67	-	5717644	5718099
evm.model.ChrW.68	CDC37L1	5763435	5778091
evm.model.ChrW.69	CDC37L1	5790853	5813110
evm.model.ChrW.70	UHRF2	5879822	5887547
evm.model.ChrW.71	RFX3	6120152	6214868
evm.model.ChrW.72	PSIP1	6265351	6287249
evm.model.ChrW.73	PSIP1	6290397	6361678
evm.model.ChrW.74	-	6387582	6390353
evm.model.ChrW.75	-	6424391	6427038
evm.model.ChrW.76	-	6463674	6464915
evm.model.ChrW.77	-	6564999	6566380
evm.model.ChrW.78	MARS2	6640090	6676364
evm.model.ChrW.79	PTCH1	6705485	6812327
evm.model.ChrW.80	PTCH1	6819421	6819690
evm.model.ChrW.81	PTCH1	6846621	6846890
evm.model.ChrW.82	-	6970673	6980171
evm.model.ChrW.83	-	6981252	6981467
evm.model.ChrW.84	NA	6997713	6998330
evm.model.ChrW.85	-	7030632	7035499
evm.model.ChrW.86	KCNN2	7036219	7127367
evm.model.ChrW.87	DCP2	7226803	7416601
evm.model.ChrW.88	PTGER4	7489001	7507010
evm.model.ChrW.89	-	7572268	7579025
evm.model.ChrW.90	DAB2	7851395	7869843
evm.model.ChrW.91	DAB2	7877782	7882304
evm.model.ChrW.92	FYB1	7961344	7965856
evm.model.ChrW.93	FYB1	7966204	7996972
evm.model.ChrW.94	RICTOR	8027999	8114442
evm.model.ChrW.95	LIFR	8179163	8217357
evm.model.ChrW.96	EGFLAM	8231911	8283810
evm.model.ChrW.97	-	8552579	8552908
evm.model.ChrW.98	GDNF	8684829	8703698
evm.model.ChrW.99	WDR70	8825390	8826676
evm.model.ChrW.100	NUP155	8828086	8875921
evm.model.ChrW.101	C5ORF42	8899389	8913420
evm.model.ChrW.102	NIPBL	8927936	9033637
evm.model.ChrW.103	-	9136576	9137268
evm.model.ChrW.104	ERVK-24	9172330	9197441
evm.model.ChrW.105	SLC1A3	9216123	9257706
evm.model.ChrW.106	ERVK-24	9385902	9418611
evm.model.ChrW.107	ERVK-24	9436811	9477221
evm.model.ChrW.108	MEGF10	9495982	9497286
evm.model.ChrW.109	AKAP2	9593493	9600070
evm.model.ChrW.110	APC	9650140	9744254
evm.model.ChrW.111	-	9755217	9756128
evm.model.ChrW.112	-	9846485	9846987
evm.model.ChrW.113	UTP15	9998548	9999530
evm.model.ChrW.114	ANKRA2	10000816	10023080
evm.model.ChrW.115	BTF3	10037996	10044326
evm.model.ChrW.116	FOXD1	10054088	10055296
evm.model.ChrW.117	TMEM174	10227427	10228829
evm.model.ChrW.118	FCHO2	10260306	10372628
evm.model.ChrW.119	TNPO1	10393666	10468048
evm.model.ChrW.120	ZNF366	10557825	10570535
evm.model.ChrW.121	MRPS27	10640600	10681791
evm.model.ChrW.122	MAP1B	10685236	10740145
evm.model.ChrW.123	-	10890913	10899076
evm.model.ChrW.124	CKMT2	11112869	11158530
evm.model.ChrW.125	SSBP2	11238145	11288546
evm.model.ChrW.126	-	11738490	11759181
evm.model.ChrW.127	ABHD17B	11807828	11831148
evm.model.ChrW.128	DNAJA1	11980412	11992001
evm.model.ChrW.129	-	12002683	12003177
evm.model.ChrW.130	-	12088639	12089133
evm.model.ChrW.131	DNAJA1	12099815	12111403
evm.model.ChrW.132	GZMA	12119580	12152264
evm.model.ChrW.133	ESM1	12189780	12196491
evm.model.ChrW.134	SNX18	12386053	12404918
evm.model.ChrW.135	-	12458878	12459363
evm.model.ChrW.136	CHD1	12479568	12536823
evm.model.ChrW.137	RGMB	12580890	12624316
evm.model.ChrW.138	CDC42SE2-A	12644258	12810918
evm.model.ChrW.139	-	12836315	12836716
evm.model.ChrW.140	HINT1	12899736	12944783
evm.model.ChrW.141	-	12963846	12964656
evm.model.ChrW.142	ZNF608	13162871	13163443
evm.model.ChrW.143	SNX2	13263343	13312154
evm.model.ChrW.144	-	13366826	13367449
evm.model.ChrW.145	SNCAIP	13390467	13410560
evm.model.ChrW.146	PRKAA1	13497323	13520512
evm.model.ChrW.147	RPL37	13541000	13543592
evm.model.ChrW.148	SMARCA2	13543699	13556718
evm.model.ChrW.149	SMARCA2	13563030	13744964
evm.model.ChrW.150	-	13794007	13794273
evm.model.ChrW.151	SLC25A51	13830844	13831716
evm.model.ChrW.152	TPPP2	13868346	13869295
evm.model.ChrW.153	AUH	13946881	13963958
evm.model.ChrW.154	NFIL3	14143733	14145094
evm.model.ChrW.155	ROR2	14254365	14256946
evm.model.ChrW.156	UBQLN1	14335359	14365804
evm.model.ChrW.157	HNRNPK	14428326	14437846
evm.model.ChrW.158	NTRK2	14487833	14513586
evm.model.ChrW.159	F54H12.2	14518755	14519270
evm.model.ChrW.160	NTRK2	14529287	14743507
evm.model.ChrW.161	KIF24	14837324	14841631
evm.model.ChrW.162	UBAP1	14846774	14863930
evm.model.ChrW.163	DCAF12	14886861	14918522
evm.model.ChrW.164	UBAP2	14973471	15049872
evm.model.ChrW.165	UBE2R2	15055920	15114178
evm.model.ChrW.166	-	15141246	15144654
evm.model.ChrW.167	NOL6	15144677	15152221
evm.model.ChrW.168	NOL6	15155509	15164192
evm.model.ChrW.169	AQP3	15213015	15226327
evm.model.ChrW.170	AQP7	15234383	15293097
evm.model.ChrW.171	CELF4	15534748	15628556
evm.model.ChrW.172	-	15826634	15842233
evm.model.ChrW.173	CELF4	16371497	16373325
evm.model.ChrW.174	-	16945693	16975854
evm.model.ChrW.175	-	17133455	17134033
evm.model.ChrW.176	-	17377997	17379055
evm.model.ChrW.177	-	17555821	17570257
evm.model.ChrW.178	-	17611652	17613175
evm.model.ChrW.179	-	17896748	17897914
evm.model.ChrW.180	-	18297191	18298162
evm.model.ChrW.181	PIK3C3	18589201	18684914
evm.model.ChrW.182	-	18778256	18778810
evm.model.ChrW.183	-	18793961	18802562
evm.model.ChrW.184	RIT2	19191378	19266495
evm.model.ChrW.185	SYT4	19387072	19396839
evm.model.ChrW.186	-	19511747	19512913
evm.model.ChrW.187	SETBP1	19973232	19978663
evm.model.ChrW.188	-	20106810	20107136
evm.model.ChrW.189	SETBP1	20167161	20255792
evm.model.ChrW.190	SLC14A2	20629094	20666604
evm.model.ChrW.191	SLC14A2	20670953	20692865
evm.model.ChrW.192	SIGLEC15	20708399	20717712
evm.model.ChrW.193	EPG5	20723465	20777965
evm.model.ChrW.194	-	20785492	20785872
evm.model.ChrW.195	PSTPIP2	20786020	20811875
evm.model.ChrW.196	ATP5A1	20823385	20831070
evm.model.ChrW.197	HAUS1	20831382	20837644
evm.model.ChrW.198	C18ORF25	20872204	20908102
evm.model.ChrW.199	RNF165	20918318	20965481
evm.model.ChrW.200	LOXHD1	20970758	20982636
evm.model.ChrW.201	LOXHD1	20984348	20993052
evm.model.ChrW.202	LOXHD1	20993638	21089182
evm.model.ChrW.203	ST8SIA5	21147971	21185156
evm.model.ChrW.204	EEF2	21217482	21242487
evm.model.ChrW.205	PIAS2	21246190	21297842
evm.model.ChrW.206	HDHD2	21338903	21364763
evm.model.ChrW.207	SKOR2	21392103	21415452
evm.model.ChrW.208	SMAD2	21667077	21719132
evm.model.ChrW.209	ZBTB7C	21760961	21806481
evm.model.ChrW.210	-	21851586	21852077
evm.model.ChrW.211	-	21895127	21895423
evm.model.ChrW.212	-	21914908	21916460
evm.model.ChrW.213	-	21972954	21973250
evm.model.ChrW.214	CTIF	21974357	22092592
evm.model.ChrW.215	SMAD7	22124604	22153541
evm.model.ChrW.216	DYM	22195714	22242824
evm.model.ChrW.217	DYM	22310256	22413147
evm.model.ChrW.218	RPL17	22429709	22447226
evm.model.ChrW.219	LIPG	22455903	22476695
evm.model.ChrW.220	ITGA1	22527938	22563371
evm.model.ChrW.221	PELO	22582186	22583046
evm.model.ChrW.222	PELO	22607463	22615613
evm.model.ChrW.223	-	22674375	22675070
evm.model.ChrW.224	PCSK1	22702058	22723023
evm.model.ChrW.225	-	22749827	22750138
evm.model.ChrW.226	-	22808378	22809073
evm.model.ChrW.227	-	22897518	22900385
evm.model.ChrW.228	ZFAND5	22923725	22934934
evm.model.ChrW.229	-	23055057	23057924
evm.model.ChrW.230	RORB	23160307	23168005
evm.model.ChrW.231	ALDH1A1	23241262	23293636
evm.model.ChrW.232	PCSK5	23396030	23634709
evm.model.ChrW.233	CARNMT1	23705424	23721276
evm.model.ChrW.234	-	23784038	23784670
evm.model.ChrW.235	PLCXD3	23789219	23805858
evm.model.ChrW.236	-	23885186	23885818
evm.model.ChrW.237	GHR	23967295	23982973
evm.model.ChrW.238	-	23986261	24013067
evm.model.ChrW.239	ZNF131	24038728	24055350
evm.model.ChrW.240	HMGCS1	24090216	24095385
evm.model.ChrW.241	PAIP1	24186186	24214636
evm.model.ChrW.242	NNT	24221657	24278555
evm.model.ChrW.243	FGF10	24431174	24479370
evm.model.ChrW.244	HCN1	24863276	24941817
evm.model.ChrW.245	HCN1	24967309	24967461
evm.model.ChrW.246	HCN1	25048200	25088555
evm.model.ChrW.247	-	25221431	25377412
evm.model.ChrW.248	ISL1	25672272	25688854
evm.model.ChrW.249	-	25934621	25935799
evm.model.ChrW.250	-	26015458	26015859
evm.model.ChrW.251	DIRAS2	26426037	26426678
evm.model.ChrW.252	-	26630895	26635027
evm.model.ChrW.253	ZBTB5	26659781	26661802
evm.model.ChrW.254	-	26765095	26766588
evm.model.ChrW.255	-	26776069	26776918
evm.model.ChrW.256	TF2-9	26805178	26805525
evm.model.ChrW.257	POL	26842898	26851793
evm.model.ChrW.258	RNF38	26994376	27067092
evm.model.ChrW.259	-	27174441	27174776
evm.model.ChrW.260	-	27259069	27259404
evm.model.ChrW.261	SPINW	27393534	27408283
evm.model.ChrW.262	-	27451493	27452116
evm.model.ChrW.263	-	27452462	27453037
evm.model.ChrW.264	GNAQ	27701789	27856457
evm.model.ChrW.265	TLE4	28036129	28054549
evm.model.ChrW.266	NREP	28081860	28088964
evm.model.ChrW.267	KIAA1161	28262302	28263008
evm.model.ChrW.268	KIAA1161	28272759	28277366
evm.model.ChrW.269	KIAA1161	28277373	28281168
evm.model.ChrW.270	KIF24	28289210	28326829
evm.model.ChrW.271	ZCCHC6	28365231	28397910
evm.model.ChrW.272	ISCA1	28434612	28440726
evm.model.ChrW.273	F54H12.2	28523966	28535180
evm.model.ChrW.274	RASA1	28617854	28644103
evm.model.ChrW.275	RASA1	28668483	28760728
evm.model.ChrW.276	TMEM161B	28930833	28947606
evm.model.ChrW.277	TF2-9	28954959	28957252
evm.model.ChrW.278	MEF2C	29296413	29378988
evm.model.ChrW.279	-	29824941	29825387
evm.model.ChrW.280	F54H12.3	29825663	29826454
evm.model.ChrW.281	ARRDC3	29837174	29848573
evm.model.ChrW.282	RUSC2	30035540	30052872
evm.model.ChrW.283	PTPRK	30062598	30079308
evm.model.ChrW.284	-	30081534	30108184
evm.model.ChrW.285	-	30125294	30125875
evm.model.ChrW.286	TESK1	30129529	30141154
evm.model.ChrW.287	CLEC12B	30143753	30147121
evm.model.ChrW.288	-	30152774	30156331
evm.model.ChrW.289	-	30159605	30162465
evm.model.ChrW.290	B3GALT1	30162886	30163284
evm.model.ChrW.291	NPR2	30179989	30207817
evm.model.ChrW.292	-	30223478	30225900
evm.model.ChrW.293	MRPL17	30234280	30237233
evm.model.ChrW.294	-	30241188	30242621
evm.model.ChrW.295	CA9	30246425	30343517
evm.model.ChrW.296	APH1B	30344991	30349065
evm.model.ChrW.297	TPM2	30352697	30366515
evm.model.ChrW.298	TLN1	30370872	30379677
evm.model.ChrW.299	TLN1	30379678	30382480
evm.model.ChrW.300	TLN1	30382683	30398471
evm.model.ChrW.301	CREB3L3	30405914	30409522
evm.model.ChrW.302	-	30414582	30415088
evm.model.ChrW.303	GBA2	30424218	30445096
evm.model.ChrW.304	GBA2	30445112	30452733
evm.model.ChrW.305	MRPL17	30465072	30465654
evm.model.ChrW.306	ERV3-1	30469203	30476281
evm.model.ChrW.307	ERV3-1	30484166	30516650
evm.model.ChrW.308	PDZD2	30589337	30590314
evm.model.ChrW.309	PDZD2	30591434	30656075
evm.model.ChrW.310	GOLPH3	30727852	30760676
evm.model.ChrW.311	MTMR12	30791561	30826607
evm.model.ChrW.312	ZFR	30835422	30858527
evm.model.ChrW.313	SUB1	30878813	30898541
evm.model.ChrW.314	RAI14	31179977	31249896
evm.model.ChrW.315	RAD1	31252077	31256370
evm.model.ChrW.316	BRIX1	31256542	31268843
evm.model.ChrW.317	DNAJC21	31269745	31270743
evm.model.ChrW.318	GAG	31352527	31369654
evm.model.ChrW.319	IL7R	31375753	31422161
evm.model.ChrW.320	GFM2	31457070	31458809
evm.model.ChrW.321	NSA2	31468654	31472838
evm.model.ChrW.322	FAM169A	31485848	31514227
evm.model.ChrW.323	-	31568919	31569131
evm.model.ChrW.324	GCNT4	31642925	31653813
evm.model.ChrW.325	HMGCR	31669278	31701710
evm.model.ChrW.326	COL4A3BP	31715642	31799240
evm.model.ChrW.327	POLK	31800059	31842985
evm.model.ChrW.328	SV2C	32122401	32204460
evm.model.ChrW.329	AGGF1	32311253	32347999
evm.model.ChrW.330	TBCA	32374916	32378955
evm.model.ChrW.331	OTP	32466262	32471260
evm.model.ChrW.332	TBCA	32512323	32576419
evm.model.ChrW.333	ERVK-24	32698965	32710167
evm.model.ChrW.334	AP3B1	32727656	32733150
evm.model.ChrW.335	AP3B1	32777770	32803226
evm.model.ChrW.336	-	32837249	32840902
evm.model.ChrW.337	SCAMP1	32852879	32929561
evm.model.ChrW.338	LHFPL2	32937759	32955884
evm.model.ChrW.339	BHMT	33077114	33114575
evm.model.ChrW.340	JMY	33145294	33227448
evm.model.ChrW.341	HOMER1	33247510	33339927
evm.model.ChrW.342	PAPD4	33423269	33463414
evm.model.ChrW.343	-	33463455	33466805
evm.model.ChrW.344	-	33466938	33468527
evm.model.ChrW.345	-	33468626	33470095
evm.model.ChrW.346	-	33470216	33470845
evm.model.ChrW.347	CMYA5	33470898	33507180
evm.model.ChrW.348	THBS4	33551101	33630988
evm.model.ChrW.349	CDK7	33648800	33665011
evm.model.ChrW.350	-	33747603	33748046
evm.model.ChrW.351	-	33748092	33749168
evm.model.ChrW.352	-	33767584	33768444
evm.model.ChrW.353	-	33768490	33768840
evm.model.ChrW.354	PIK3R1	33807374	33878264
evm.model.ChrW.355	MAST4	34157186	34159234
evm.model.ChrW.356	MAST4	34159336	34291498
evm.model.ChrW.357	-	34301658	34302098
evm.model.ChrW.358	-	34306265	34331349
evm.model.ChrW.359	IL6ST	34345035	34379538
evm.model.ChrW.360	SREK1	34410003	34437165
evm.model.ChrW.361	ERBIN	34465970	34538905
evm.model.ChrW.362	NLN	34597796	34638717
evm.model.ChrW.363	SGTB	34640340	34665402
evm.model.ChrW.364	TRAPPC13	34712425	34733739
evm.model.ChrW.365	ADAMTS6	34739365	34911901
evm.model.ChrW.366	CWC27	34943862	34952102
evm.model.ChrW.367	RGS7BP	35135306	35177413
evm.model.ChrW.368	KIF2A	35251739	35318281
evm.model.ChrW.369	-	35384179	35430624
evm.model.ChrW.370	ZSWIM6	35479578	35622706
evm.model.ChrW.371	-	35623487	35625865
evm.model.ChrW.372	ELOVL7	35875830	35888851
evm.model.ChrW.373	-	35892879	35893307
evm.model.ChrW.374	-	35941919	35943226
evm.model.ChrW.375	ERVK-24	36385023	36397469
evm.model.ChrW.376	PDE4D	36424349	36428280
evm.model.ChrW.377	PDE4D	36510183	36557578
evm.model.ChrW.378	RAB3C	36593527	36751760
evm.model.ChrW.379	-	36753173	36775210
evm.model.ChrW.380	PLK2	36827874	36833317
evm.model.ChrW.381	GPBP1	37298215	37315066
evm.model.ChrW.382	MIER3	37353066	37373952
evm.model.ChrW.383	MAP3K1	37379738	37424897
evm.model.ChrW.384	ERVK-24	37604549	37614330
evm.model.ChrW.385	IL6ST	37719512	37770669
