# Supplementary material for: Evolution and expression patterns of the neo-sex chromosomes of the crested ibis
Source: Nat Commun. 2024 Feb 23;15:1670. doi: 10.1038/s41467-024-46052-x (PMC10891136; doi:10.1038/s41467-024-46052-x)
Supplement: Supplementary file 11 — SupplementaryData7 [file 41467_2024_46052_MOESM11_ESM.xlsx]

## Sheet: 7
Supplementary Data 7 The expression profiles of ovary specificly genes on ancient-SDR of the neo-W chromosomeof crested ibis
Gene_ID	Reference	brain_Xi	brain_Xi1	heart_Xi	heart_Xi1	kidney_Xi	kidney_Xi1	lung_Xi	lung_Xi1	ovary_Xi	ovary_Xi1	MAX	τ value
evm.model.ChrW.135	ChrW	0	0	0	0	0	0	0	0	9.15971	1	9.15971	1
evm.model.ChrW.365	ChrW	0.245951	0.0939303	0.777537	0.296946	0.477991	0.182548	0.427261	0.163174	2.61844	1	2.61844	0.81585
evm.model.ChrW.104	ChrW	0.159516	0.101811	0	0	0.093082	0.0594097	0.139926	0.089308	1.56678	1	1.56678	0.937368
evm.model.ChrW.307	ChrW	0.045905	0.000400316	0.071462	0.000623186	0.314635	0.00274378	0.210332	0.0018342	114.672	1	114.672	0.9986
evm.model.ChrW.306	ChrW	0.112877	0.000964669	0.168226	0.00143769	0.48654	0.00415806	0.50481	0.0043142	117.011	1	117.011	0.997281
evm.model.ChrW.175	ChrW	0	0	0	0	0	0	0	0	1.96893	1	1.96893	1
evm.model.ChrW.266	ChrW	3.48288	0.133988	2.67667	0.102972	0.942695	0.0362659	3.00249	0.115507	25.994	1	25.994	0.902817
evm.model.ChrW.369	ChrW	0	0	0	0	0	0	0.322862	0.331606	0.973631	1	1	0.917098
evm.model.ChrW.221	ChrW	0	0	0	0	0	0	0	0	0.282835	1	1	1
evm.model.ChrW.223	ChrW	0.08509	0.00494507	0.280279	0.0162886	0.909435	0.0528526	1.20273	0.0698977	17.207	1	17.207	0.964004
evm.model.ChrW.226	ChrW	0.08509	0.00494417	0.280279	0.0162856	0.909435	0.0528428	1.12543	0.0653931	17.2102	1	17.2102	0.965134
evm.model.ChrW.116	ChrW	0.128531	0.181066	0.181278	0.255373	0.214111	0.301626	0	0	0.709856	1	1	0.815484
evm.model.ChrW.50	ChrW	0.427325	0.0919536	0.249801	0.0537533	0.336866	0.0724883	0.334909	0.0720672	4.64718	1	4.64718	0.927434
evm.model.ChrW.359	ChrW	0	0	0	0	0	0	0.197291	0.131038	1.5056	1	1.5056	0.96724
evm.model.ChrW.91	ChrW	0	0	7.41966	0.140082	10.0882	0.190464	0	0	52.9663	1	52.9663	0.917363
evm.model.ChrW.92	ChrW	0	0	0	0	0.307141	0.0161588	0	0	19.0077	1	19.0077	0.99596
evm.model.ChrW.93	ChrW	0	0	0	0	0.064661	0.00661159	0	0	9.77995	1	9.77995	0.998347
evm.model.ChrW.107	ChrW	0.144544	0.129338	0	0	0	0	0	0	1.11757	1	1.11757	0.967666
evm.model.ChrW.109	ChrW	0.124008	0.071198	0	0	0.213893	0.122805	0	0	1.74174	1	1.74174	0.951499
evm.model.ChrW.375	ChrW	0	0	0.197023	0.161924	0.009493	0.00780184	0.038202	0.0313964	1.21676	1	1.21676	0.94972
evm.model.ChrW.318	ChrW	0	0	0.106955	0.0591395	0.099937	0.0552589	0.413128	0.228434	1.80852	1	1.80852	0.914292
evm.model.ChrW.332	ChrW	62.8976	0.519734	6.88689	0.0569076	12.0386	0.0994769	7.49843	0.0619609	121.019	1	121.019	0.81548
evm.model.ChrW.330	ChrW	2.50255	0.274232	0.095299	0.010443	0.367447	0.0402652	0	0	9.12567	1	9.12567	0.918765
evm.model.ChrW.335	ChrW	0.051813	0.0498494	0	0	0.164647	0.158407	0.157649	0.151675	1.03939	1	1.03939	0.910017
evm.model.ChrW.236	ChrW	0	0	0.257991	0.130099	0.161443	0.0814121	0.405984	0.204729	1.98304	1	1.98304	0.89594
evm.model.ChrW.238	ChrW	0.359929	0.024798	0.418893	0.0288604	0.642685	0.044279	2.33527	0.160893	14.5145	1	14.5145	0.935293
evm.model.ChrW.251	ChrW	0.616916	0.030172	0.595144	0.0291072	1.19147	0.0582722	0.167611	0.00819748	20.4467	1	20.4467	0.968563
evm.model.ChrW.384	ChrW	0.30278	0.0303533	0	0	2.3525	0.235835	0.18847	0.0188939	9.9752	1	9.9752	0.928729
evm.model.ChrW.234	ChrW	0.143407	0.069983	0.22826	0.111392	0.173798	0.0848139	0.398657	0.194546	2.04917	1	2.04917	0.884816
evm.model.ChrW.295	ChrW	0.093156	0.00105191	0.243259	0.00274686	0.469283	0.00529911	0.338089	0.00381767	88.5589	1	88.5589	0.996771
evm.model.ChrW.294	ChrW	0.061786	0.00424804	0.042966	0.00295409	0.117169	0.00805585	0.354515	0.0243744	14.5446	1	14.5446	0.990092
evm.model.ChrW.291	ChrW	2.01798	0.432178	0.351441	0.0752659	0	0	0.127594	0.027326	4.66933	1	4.66933	0.866307
evm.model.ChrW.207	ChrW	0	0	0.100028	0.0835846	0	0	0	0	1.19673	1	1.19673	0.979104
