# Supplementary material for: Evolution and expression patterns of the neo-sex chromosomes of the crested ibis
Source: Nat Commun. 2024 Feb 23;15:1670. doi: 10.1038/s41467-024-46052-x (PMC10891136; doi:10.1038/s41467-024-46052-x)
Supplement: Supplementary file 12 — SupplementaryData8 [file 41467_2024_46052_MOESM12_ESM.xlsx]

## Sheet: 8
Supplementary Data 8 Chicken chr22 Sequences and primers for specific probes synthesis
	Primers	Target sequences
1-F	ATGTCTGATGGGGAAGGTGACC	TCTCAGTGCTTATGAAGAGCTTGTTAAGTGTGTGAATGCACAAATTATGTCTGATGGGGAAGGTGACCCCCTGAGCTGCCTGTATGTGTGCTTGGGCTGATTGCAGAGGACTTGTGCTGGCTGCTGCCTGCCTTACCCACAGTGTTCCCTGTCCCCAGACTTCCTGTGATATGCAGCATCACAATGTGAAGTCATCATCCTTCTTCTGCAATAACTTTGACTTTCAACAAACTCCATCCGAGATAAGTCTTGCGAATTTGCCTGATCCTCAACCAATTCTAGGGTGGCTGGGTTCAAGGTGTCACTTGTCATGTTTGTTTTGTCAGTTATTGCCTTCTGCTTTCTGTCAGGGGCCAACTACCAATCAGTTGACCACTAACGCTTGGATTAGGGATTAAC…
1-R	GCATGAACCACACCACATCATC
2-F	CAGCATGAGTGTGCTGTACA	GTAGAATTTTTTTTTTTACTTCCCTAACTGCCATTTTCATTTACAGCATGAGTGTGCTGTACATCTGCTCTGCATCTAATGCTAGCTTCCAAAGACTGATGCTCATTAGGAAATGTTCTCAGACATTAGAAACTCTGCTCCGGCTGGAAGTCAGAGAAGATTTCTACCAAAGTTGGGCCAAGATAGGCTACCTTGAATAAAGAAGAGCATCTTCCCTTCAGTGTCAAAGCACCAATTATAGAAAGCTCAACTCTCCCTGAAGTGGTTGGAAACTCAAAAGATGCTCTTAAAACAAAAACAGCAACTAATTTTCAAGATGTCTAACTTTGAACAATCCTTTTCATTGAGAGTACTTGTAATTATGTTATAGATCCTATAGCAAGGACAGAATTCTGCAGC…
2-R	CCAAACTTCTTCCATGGGGA
3-F	GTGGAAATCAGGTTTTGTTTCATACGTTGC	GTGGAAATCAGGTTTTGTTTCATACGTTGCTTATTTCTGTTTCTAACTTGTATCCTTGCCCAGTTACCAGCGTGAGGCCAACCAAGAGACCTTTTGCATGTGAACATGAAAAATCAGGCCATGCTTGTGAAACCCATTTGATTTCCAGCCAAACTCATCATAGCGTGTATAATTTGCACTGCAGTTGGTTTTAAGTGCAGTGGTTTTGTCTGCTGTGTAGCCGAGAGCAGCCAACTTGGATTTGAACTGCATCAGACCTTACACAACCACCTGCCCTTCTTACTGTCCTTACAGAATTCACCTGAAAAATAGTTGACAAGTATTTTTTTTACAGTATTATGGATATCTGTGACATGAGATCTTATTCTGTTGTTTCCAGATTAATAAAAAATACCCTTA…
3-R	CTACTCTGCCAGGCTCTTACCGCTT
