# Supplementary material for: Evolution and expression patterns of the neo-sex chromosomes of the crested ibis
Source: Nat Commun. 2024 Feb 23;15:1670. doi: 10.1038/s41467-024-46052-x (PMC10891136; doi:10.1038/s41467-024-46052-x)
Supplement: Supplementary file 13 — SupplementaryData9 [file 41467_2024_46052_MOESM13_ESM.xlsx]

## Sheet: 9
Supplementary Data 9 Accessions of Genome and RNA data of other species
Common name	Species	Tissue	Data type	Sequencing technology	Database	Accession ID	Links
emu	Dromaius novaehollandiae	Multiple	genome assembly	PacBio RS II	GenBank	GCA_016128335.2	https://www.ncbi.nlm.nih.gov/assembly/GCA_016128335.2/
chicken	Gallus gallus	Blood	genome assembly	PacBio Sequel I	RefSeq	GCA_016699485.1	https://www.ncbi.nlm.nih.gov/assembly/GCF_016699485.2/
mallard	Anas platyrhynchos	Multiple	genome assembly	PacBio RS II;PacBio Sequel I	RefSeq	GCA_015476345.1	https://www.ncbi.nlm.nih.gov/assembly/GCF_015476345.1/
zebra finch	Taeniopygia castanotis	NA	genome assembly	PacBio Sequel I	RefSeq	GCA_003957565.4	https://www.ncbi.nlm.nih.gov/assembly/GCF_003957565.2
double-crested cormorant	Phalacrocorax auritus	Blood	genome assembly	Illumina HiSeq	DNA-ZOO	ASM217345v1	https://www.dnazoo.org/assemblies/Phalacrocorax_auritus
monk parakeet	Myiopsitta monachus	Muscle	genome assembly	PacBio RSII	GenBank	GCA_017639245.1	https://www.ncbi.nlm.nih.gov/assembly/GCA_017639245.1/
golden eagle	Aquila chrysaetos	NA	genome assembly	PacBio; 10X Genomics Chromium	RefSeq	GCF_900496995.4	https://www.ncbi.nlm.nih.gov/assembly/GCF_900496995.4/
green sea turtle	Chelonia mydas	Blood	genome assembly	PacBio Sequel I CLR; Illumina NovaSeq;	RefSeq	GCF_015237465.2	https://www.ncbi.nlm.nih.gov/assembly/GCF_015237465.2
plumbeous ibis	Theristicus caerulescens	Heart, muscle, liver	genome assembly	PacBio Sequel CLR; Illumina NovaSeq; Bionano Genomics Saphyr DLS; Arima Genomics Hi-C v1	GenBank	GCA_020745775.1	https://www.ncbi.nlm.nih.gov/datasets/genome/GCA_020745775.1/
great bustard	Otis tarda	Thigh	genome assembly	Oxford Nanopore PromethION	GenBank	GCA_026413225.1	https://www.ncbi.nlm.nih.gov/datasets/genome/GCA_026413225.1/
california condor	Gymnogyps californianus	NA	genome assembly	PacBio RSII; Phase Genomics HiC	RefSeq	GCF_018139145.2	https://www.ncbi.nlm.nih.gov/datasets/genome/GCF_018139145.2/
chicken	Gallus gallus	female_brain-1	RNA-seq	Illumina HiSeq 2500	SRA	SRR6108722	https://www.ncbi.nlm.nih.gov/sra/?term=SRR6108722
chicken	Gallus gallus	female_brain-2	RNA-seq	Illumina HiSeq 2500	SRA	SRR924546	https://www.ncbi.nlm.nih.gov/sra/?term=SRR924546
chicken	Gallus gallus	female_brain-3	RNA-seq	Illumina HiSeq 2500	SRA	ERR348566	https://www.ncbi.nlm.nih.gov/sra/?term=ERR348566
chicken	Gallus gallus	female_heart-1	RNA-seq	Illumina HiSeq 2500	SRA	SRR9886525	https://www.ncbi.nlm.nih.gov/sra/?term=SRR9886525
chicken	Gallus gallus	female_heart-2	RNA-seq	Illumina HiSeq 2500	SRA	SRR9886524	https://www.ncbi.nlm.nih.gov/sra/?term=SRR9886524
chicken	Gallus gallus	female_heart-3	RNA-seq	Illumina HiSeq 2500	SRA	SRR12927788	https://www.ncbi.nlm.nih.gov/sra/?term=SRR12927788
chicken	Gallus gallus	female_kidney-1	RNA-seq	Illumina HiSeq 2500	SRA	SRR12927784	https://www.ncbi.nlm.nih.gov/sra/?term=SRR12927784
chicken	Gallus gallus	female_kidney-2	RNA-seq	Illumina HiSeq 2500	SRA	SRR12927803	https://www.ncbi.nlm.nih.gov/sra/?term=SRR12927803
chicken	Gallus gallus	female_kidney-3	RNA-seq	Illumina HiSeq 2500	SRA	SRR12927816	https://www.ncbi.nlm.nih.gov/sra/?term=SRR12927816
chicken	Gallus gallus	female_lung-1	RNA-seq	Illumina HiSeq 2500	SRA	SRR12927768	https://www.ncbi.nlm.nih.gov/sra/?term=SRR12927768
chicken	Gallus gallus	female_lung-2	RNA-seq	Illumina HiSeq 2500	SRA	SRR12927769	https://www.ncbi.nlm.nih.gov/sra/?term=SRR12927769
chicken	Gallus gallus	female_lung-3	RNA-seq	Illumina HiSeq 2500	SRA	SRR12927834	https://www.ncbi.nlm.nih.gov/sra/?term=SRR12927834
chicken	Gallus gallus	female_ovary-1	RNA-seq	Illumina HiSeq 2500	SRA	SRR21413813	https://www.ncbi.nlm.nih.gov/sra/?term=SRR21413813
chicken	Gallus gallus	female_ovary-2	RNA-seq	Illumina HiSeq 2500	SRA	SRR21413814	https://www.ncbi.nlm.nih.gov/sra/?term=SRR21413814
chicken	Gallus gallus	female_ovary-3	RNA-seq	Illumina HiSeq 2500	SRA	SRR21413814	https://www.ncbi.nlm.nih.gov/sra/?term=SRR21413815
