# Supplementary material for: Evolution and expression patterns of the neo-sex chromosomes of the crested ibis
Source: Nat Commun. 2024 Feb 23;15:1670. doi: 10.1038/s41467-024-46052-x (PMC10891136; doi:10.1038/s41467-024-46052-x)
Supplement: Supplementary file 14 — SourceData [file 41467_2024_46052_MOESM14_ESM.xlsx]

## Sheet: Fig1a
chromosome	start	end	GC-percent	SNP-density	Gene-density	Repeat sequence density
Chr1	1	1000000	0.5851	95	48	883
Chr1	1000001	2000000	0.515	196	37	435
Chr1	2000001	3000000	0.4292	771	7	614
Chr1	3000001	4000000	0.453	131	25	591
Chr1	4000001	5000000	0.4037	17	6	554
Chr1	5000001	6000000	0.4322	28	11	501
Chr1	6000001	7000000	0.4469	23	17	436
Chr1	7000001	8000000	0.4359	288	11	427
Chr1	8000001	9000000	0.4147	474	8	444
Chr1	9000001	10000000	0.4271	400	7	491
Chr1	10000001	11000000	0.4076	297	8	434
Chr1	11000001	12000000	0.3836	712	5	421
Chr1	12000001	13000000	0.4137	705	11	370
Chr1	13000001	14000000	0.3774	740	4	519
Chr1	14000001	15000000	0.3776	548	3	510
Chr1	15000001	16000000	0.3968	803	7	405
Chr1	16000001	17000000	0.4035	678	9	417
Chr1	17000001	18000000	0.4307	656	15	357
Chr1	18000001	19000000	0.4119	695	21	433
Chr1	19000001	20000000	0.4117	565	13	366
Chr1	20000001	21000000	0.4113	483	12	470
Chr1	21000001	22000000	0.391	566	5	502
Chr1	22000001	23000000	0.3765	602	12	444
Chr1	23000001	24000000	0.4037	623	14	364
Chr1	24000001	25000000	0.4001	364	17	458
Chr1	25000001	26000000	0.3935	86	10	453
Chr1	26000001	27000000	0.3908	6	15	424
Chr1	27000001	28000000	0.4059	17	11	301
Chr1	28000001	29000000	0.4225	7	12	415
Chr1	29000001	30000000	0.4178	22	8	404
Chr1	30000001	31000000	0.3913	19	5	442
Chr1	31000001	32000000	0.3862	13	8	418
Chr1	32000001	33000000	0.3697	15	4	476
Chr1	33000001	34000000	0.3913	16	10	453
Chr1	34000001	35000000	0.3916	8	6	422
Chr1	35000001	36000000	0.4031	15	12	417
Chr1	36000001	37000000	0.4127	37	21	420
Chr1	37000001	38000000	0.4224	13	11	464
Chr1	38000001	39000000	0.4182	47	14	556
Chr1	39000001	40000000	0.4094	837	18	399
Chr1	40000001	41000000	0.3883	684	5	404
Chr1	41000001	42000000	0.3803	676	6	460
Chr1	42000001	43000000	0.3939	480	5	483
Chr1	43000001	44000000	0.4084	800	8	383
Chr1	44000001	45000000	0.4025	726	8	450
Chr1	45000001	46000000	0.4031	552	4	417
Chr1	46000001	47000000	0.4135	598	19	405
Chr1	47000001	48000000	0.4222	492	24	389
Chr1	48000001	49000000	0.4043	875	14	367
Chr1	49000001	50000000	0.4331	763	27	402
Chr1	50000001	51000000	0.4088	700	11	431
Chr1	51000001	52000000	0.4023	559	10	482
Chr1	52000001	53000000	0.4116	873	12	487
Chr1	53000001	54000000	0.4251	835	10	365
Chr1	54000001	55000000	0.3979	604	16	436
Chr1	55000001	56000000	0.437	425	6	493
Chr1	56000001	57000000	0.4109	679	16	462
Chr1	57000001	58000000	0.4032	728	8	474
Chr1	58000001	59000000	0.4241	855	10	442
Chr1	59000001	60000000	0.4115	606	6	459
Chr1	60000001	61000000	0.3884	821	1	491
Chr1	61000001	62000000	0.3953	798	7	507
Chr1	62000001	63000000	0.3868	828	5	540
Chr1	63000001	64000000	0.4556	486	6	374
Chr1	64000001	65000000	0.5752	142	0	0
Chr1	65000001	66000000	0.5798	182	7	11
Chr1	66000001	67000000	0.5523	201	3	116
Chr1	67000001	68000000	0.4093	1071	21	533
Chr1	68000001	69000000	0.4028	635	5	472
Chr1	69000001	70000000	0.3991	494	7	418
Chr1	70000001	71000000	0.3982	592	4	476
Chr1	71000001	72000000	0.4234	643	11	440
Chr1	72000001	73000000	0.4284	645	14	510
Chr1	73000001	74000000	0.4272	636	15	480
Chr1	74000001	75000000	0.4296	367	10	419
Chr1	75000001	76000000	0.4177	714	19	473
Chr1	76000001	77000000	0.427	370	13	503
Chr1	77000001	78000000	0.4144	748	8	504
Chr1	78000001	79000000	0.424	805	20	491
Chr1	79000001	80000000	0.4171	652	11	478
Chr1	80000001	81000000	0.4288	759	14	441
Chr1	81000001	82000000	0.4037	857	7	508
Chr1	82000001	83000000	0.3766	898	9	626
Chr1	83000001	84000000	0.3743	53	2	638
Chr1	84000001	85000000	0.3729	241	2	629
Chr1	85000001	86000000	0.3763	696	1	545
Chr1	86000001	87000000	0.3827	908	2	525
Chr1	87000001	88000000	0.3697	843	2	566
Chr1	88000001	89000000	0.3922	772	1	519
Chr1	89000001	90000000	0.4108	971	11	431
Chr1	90000001	91000000	0.3777	625	2	554
Chr1	91000001	92000000	0.3934	950	2	515
Chr1	92000001	93000000	0.4032	673	14	473
Chr1	93000001	94000000	0.3968	819	13	524
Chr1	94000001	95000000	0.3944	46	9	512
Chr1	95000001	96000000	0.4197	34	8	475
Chr1	96000001	97000000	0.3804	47	1	603
Chr1	97000001	98000000	0.3844	126	1	537
Chr1	98000001	99000000	0.4115	33	7	389
Chr1	99000001	100000000	0.4067	657	5	427
Chr1	100000001	101000000	0.401	638	12	456
Chr1	101000001	102000000	0.3892	641	6	493
Chr1	102000001	103000000	0.3783	600	2	536
Chr1	103000001	104000000	0.3987	740	10	503
Chr1	104000001	105000000	0.404	442	18	515
Chr1	105000001	106000000	0.4256	672	14	412
Chr1	106000001	107000000	0.4064	31	5	511
Chr1	107000001	108000000	0.3967	505	11	497
Chr1	108000001	109000000	0.3739	532	2	670
Chr1	109000001	110000000	0.3682	715	5	567
Chr1	110000001	111000000	0.3704	277	5	648
Chr1	111000001	112000000	0.366	240	3	679
Chr1	112000001	113000000	0.3914	932	4	552
Chr1	113000001	114000000	0.4018	350	15	426
Chr1	114000001	115000000	0.4061	10	7	425
Chr1	115000001	116000000	0.4004	4	10	414
Chr1	116000001	117000000	0.4029	26	12	423
Chr1	117000001	118000000	0.3992	19	11	477
Chr1	118000001	119000000	0.4068	268	11	428
Chr1	119000001	120000000	0.4209	667	17	423
Chr1	120000001	121000000	0.4135	701	13	443
Chr1	121000001	122000000	0.4144	621	10	442
Chr1	122000001	123000000	0.3814	946	1	541
Chr1	123000001	124000000	0.4037	552	13	436
Chr1	124000001	125000000	0.4056	867	7	464
Chr1	125000001	126000000	0.4028	201	14	465
Chr1	126000001	127000000	0.3695	19	1	503
Chr1	127000001	128000000	0.3868	16	9	424
Chr1	128000001	129000000	0.4001	16	19	447
Chr1	129000001	130000000	0.4094	172	14	440
Chr1	130000001	131000000	0.3944	527	7	470
Chr1	131000001	132000000	0.3981	516	9	465
Chr1	132000001	133000000	0.3994	606	6	453
Chr1	133000001	134000000	0.4136	96	24	607
Chr1	134000001	135000000	0.3952	9	8	448
Chr1	135000001	136000000	0.4008	3	7	462
Chr1	136000001	137000000	0.3923	27	14	465
Chr1	137000001	138000000	0.3742	17	3	544
Chr1	138000001	139000000	0.3756	30	6	569
Chr1	139000001	140000000	0.426	49	14	475
Chr1	140000001	141000000	0.3764	31	4	538
Chr1	141000001	142000000	0.3845	17	13	418
Chr1	142000001	143000000	0.376	10	2	559
Chr1	143000001	144000000	0.3973	15	14	397
Chr1	144000001	145000000	0.4064	233	7	418
Chr1	145000001	146000000	0.4363	485	20	440
Chr1	146000001	147000000	0.417	392	16	444
Chr1	147000001	148000000	0.392	754	14	444
Chr1	148000001	149000000	0.444	192	21	389
Chr1	149000001	150000000	0.378	138	7	455
Chr1	150000001	151000000	0.3895	635	6	402
Chr1	151000001	152000000	0.3988	697	13	484
Chr1	152000001	153000000	0.3736	267	2	686
Chr1	153000001	154000000	0.3642	11	3	722
Chr1	154000001	155000000	0.3794	291	2	667
Chr1	155000001	156000000	0.4125	479	7	411
Chr1	156000001	157000000	0.4194	424	15	408
Chr1	157000001	158000000	0.4202	19	4	432
Chr1	158000001	159000000	0.4382	17	24	384
Chr1	159000001	160000000	0.4167	6	5	467
Chr1	160000001	161000000	0.4227	7	4	424
Chr1	161000001	162000000	0.4054	6	5	507
Chr1	162000001	163000000	0.4163	15	12	472
Chr1	163000001	164000000	0.4028	24	4	560
Chr1	164000001	165000000	0.4211	29	8	618
Chr1	165000001	166000000	0.413	42	10	489
Chr1	166000001	167000000	0.4188	26	6	517
Chr1	167000001	168000000	0.3926	43	4	778
Chr1	168000001	169000000	0.4333	19	4	598
Chr1	169000001	170000000	0.4748	28	21	528
Chr1	170000001	171000000	0.5848	439	39	974
Chr1	171000001	172000000	0.304	234	19	392
Chr2	1	1000000	0.5342	2261	28	637
Chr2	1000001	2000000	0.4678	293	44	627
Chr2	2000001	3000000	0.4663	545	39	483
Chr2	3000001	4000000	0.4348	812	24	413
Chr2	4000001	5000000	0.4689	172	27	457
Chr2	5000001	6000000	0.4549	19	10	548
Chr2	6000001	7000000	0.4488	27	6	530
Chr2	7000001	8000000	0.4418	21	25	495
Chr2	8000001	9000000	0.4278	12	27	399
Chr2	9000001	10000000	0.4	198	15	398
Chr2	10000001	11000000	0.4154	842	16	470
Chr2	11000001	12000000	0.4088	615	4	385
Chr2	12000001	13000000	0.4041	1404	13	419
Chr2	13000001	14000000	0.4128	537	17	392
Chr2	14000001	15000000	0.395	834	5	456
Chr2	15000001	16000000	0.3833	372	1	444
Chr2	16000001	17000000	0.4168	125	23	457
Chr2	17000001	18000000	0.4595	558	24	439
Chr2	18000001	19000000	0.3845	663	5	443
Chr2	19000001	20000000	0.3724	645	1	498
Chr2	20000001	21000000	0.3769	886	2	516
Chr2	21000001	22000000	0.3798	506	1	434
Chr2	22000001	23000000	0.3771	874	4	436
Chr2	23000001	24000000	0.3938	740	9	412
Chr2	24000001	25000000	0.3911	583	6	481
Chr2	25000001	26000000	0.3685	400	0	638
Chr2	26000001	27000000	0.371	624	1	542
Chr2	27000001	28000000	0.3699	631	0	536
Chr2	28000001	29000000	0.408	593	11	440
Chr2	29000001	30000000	0.3941	108	9	427
Chr2	30000001	31000000	0.4409	8	18	454
Chr2	31000001	32000000	0.427	457	32	417
Chr2	32000001	33000000	0.4213	617	11	432
Chr2	33000001	34000000	0.4133	787	9	471
Chr2	34000001	35000000	0.4032	653	8	468
Chr2	35000001	36000000	0.4474	637	27	478
Chr2	36000001	37000000	0.4369	897	31	446
Chr2	37000001	38000000	0.421	662	11	450
Chr2	38000001	39000000	0.433	842	17	510
Chr2	39000001	40000000	0.4391	733	13	377
Chr2	40000001	41000000	0.3783	1031	3	483
Chr2	41000001	42000000	0.3661	744	1	488
Chr2	42000001	43000000	0.3853	785	8	468
Chr2	43000001	44000000	0.4064	478	2	1008
Chr2	44000001	45000000	0.3946	519	2	664
Chr2	45000001	46000000	0.4164	694	15	442
Chr2	46000001	47000000	0.4042	794	10	424
Chr2	47000001	48000000	0.4036	591	11	484
Chr2	48000001	49000000	0.433	769	13	486
Chr2	49000001	50000000	0.4161	642	12	438
Chr2	50000001	51000000	0.4168	433	9	431
Chr2	51000001	52000000	0.4113	618	6	465
Chr2	52000001	53000000	0.4048	666	9	412
Chr2	53000001	54000000	0.3814	866	3	503
Chr2	54000001	55000000	0.3716	964	3	638
Chr2	55000001	56000000	0.3685	1031	0	871
Chr2	56000001	57000000	0.3957	907	8	551
Chr2	57000001	58000000	0.4055	275	13	527
Chr2	58000001	59000000	0.4199	809	16	453
Chr2	59000001	60000000	0.3981	625	6	433
Chr2	60000001	61000000	0.4116	539	13	425
Chr2	61000001	62000000	0.4294	689	24	478
Chr2	62000001	63000000	0.4252	555	18	469
Chr2	63000001	64000000	0.4	553	10	608
Chr2	64000001	65000000	0.4162	196	7	459
Chr2	65000001	66000000	0.4227	238	14	410
Chr2	66000001	67000000	0.4168	844	19	411
Chr2	67000001	68000000	0.4203	866	9	524
Chr2	68000001	69000000	0.4056	723	5	447
Chr2	69000001	70000000	0.378	701	6	536
Chr2	70000001	71000000	0.3764	474	3	589
Chr2	71000001	72000000	0.37	790	2	607
Chr2	72000001	73000000	0.3935	797	10	464
Chr2	73000001	74000000	0.4188	821	7	542
Chr2	74000001	75000000	0.4141	573	10	483
Chr2	75000001	76000000	0.4114	920	7	457
Chr2	76000001	77000000	0.3951	370	6	513
Chr2	77000001	78000000	0.376	772	2	660
Chr2	78000001	79000000	0.3705	245	2	852
Chr2	79000001	80000000	0.3807	1411	2	900
Chr2	80000001	81000000	0.3743	777	1	926
Chr2	81000001	82000000	0.368	1188	1	869
Chr2	82000001	83000000	0.3753	529	3	865
Chr2	83000001	84000000	0.3744	1202	3	956
Chr2	84000001	85000000	0.3836	492	4	707
Chr2	85000001	86000000	0.3916	17	8	571
Chr2	86000001	87000000	0.3985	683	10	469
Chr2	87000001	88000000	0.4065	364	5	521
Chr2	88000001	89000000	0.3675	16	5	607
Chr2	89000001	90000000	0.3655	16	3	819
Chr2	90000001	91000000	0.3727	42	0	845
Chr2	91000001	92000000	0.3682	32	3	670
Chr2	92000001	93000000	0.372	214	1	890
Chr2	93000001	94000000	0.3694	19	2	845
Chr2	94000001	95000000	0.3783	22	3	641
Chr2	95000001	96000000	0.3761	26	2	672
Chr2	96000001	97000000	0.3729	43	2	903
Chr2	97000001	98000000	0.3872	5	0	705
Chr2	98000001	99000000	0.4061	24	13	459
Chr2	99000001	100000000	0.4204	18	10	510
Chr2	100000001	101000000	0.4227	24	18	452
Chr2	101000001	102000000	0.4183	24	14	510
Chr2	102000001	103000000	0.422	15	16	485
Chr2	103000001	104000000	0.431	9	24	405
Chr2	104000001	105000000	0.3972	26	6	511
Chr2	105000001	106000000	0.4052	10	14	501
Chr2	106000001	107000000	0.3886	9	5	493
Chr2	107000001	108000000	0.4022	591	10	452
Chr2	108000001	109000000	0.435	787	17	418
Chr2	109000001	110000000	0.4373	905	22	517
Chr2	110000001	111000000	0.4174	648	12	405
Chr2	111000001	112000000	0.399	548	7	479
Chr2	112000001	113000000	0.4152	252	21	445
Chr2	113000001	114000000	0.4172	611	16	460
Chr2	114000001	115000000	0.4128	874	16	487
Chr2	115000001	116000000	0.4005	515	7	507
Chr2	116000001	117000000	0.3967	517	9	531
Chr2	117000001	118000000	0.3961	683	14	463
Chr2	118000001	119000000	0.3711	119	1	551
Chr2	119000001	120000000	0.4094	44	5	598
Chr2	120000001	121000000	0.4346	25	29	468
Chr2	121000001	122000000	0.411	18	5	536
Chr2	122000001	123000000	0.3982	14	10	500
Chr2	123000001	124000000	0.4097	13	7	467
Chr2	124000001	125000000	0.4077	26	11	480
Chr2	125000001	126000000	0.4076	48	13	528
Chr2	126000001	127000000	0.3811	7	1	652
Chr2	127000001	128000000	0.415	40	3	518
Chr2	128000001	129000000	0.4625	7	25	414
Chr2	129000001	130000000	0.4559	26	13	460
Chr2	130000001	131000000	0.4861	957	32	425
Chr2	131000001	132000000	0.5678	681	56	551
Chr2	132000001	133000000	0.3946	101	26	724
Chr3	1	1000000	0.555	120	45	707
Chr3	1000001	2000000	0.5635	691	41	506
Chr3	2000001	3000000	0.4598	602	20	480
Chr3	3000001	4000000	0.4453	748	14	502
Chr3	4000001	5000000	0.4387	25	28	607
Chr3	5000001	6000000	0.4052	23	15	659
Chr3	6000001	7000000	0.4099	7	14	592
Chr3	7000001	8000000	0.4198	16	7	457
Chr3	8000001	9000000	0.4196	19	17	459
Chr3	9000001	10000000	0.3849	35	0	670
Chr3	10000001	11000000	0.4146	15	7	545
Chr3	11000001	12000000	0.4351	194	14	584
Chr3	12000001	13000000	0.3912	4	9	537
Chr3	13000001	14000000	0.3858	2	3	554
Chr3	14000001	15000000	0.3785	6	7	689
Chr3	15000001	16000000	0.3903	7	3	546
Chr3	16000001	17000000	0.4244	20	13	433
Chr3	17000001	18000000	0.4242	21	16	425
Chr3	18000001	19000000	0.3994	31	4	515
Chr3	19000001	20000000	0.3885	9	3	545
Chr3	20000001	21000000	0.3919	104	6	518
Chr3	21000001	22000000	0.3778	488	4	533
Chr3	22000001	23000000	0.3997	503	11	477
Chr3	23000001	24000000	0.39	112	6	537
Chr3	24000001	25000000	0.3623	40	1	674
Chr3	25000001	26000000	0.3762	42	3	518
Chr3	26000001	27000000	0.4102	25	20	450
Chr3	27000001	28000000	0.3881	24	10	420
Chr3	28000001	29000000	0.3951	47	9	491
Chr3	29000001	30000000	0.3922	27	7	544
Chr3	30000001	31000000	0.3689	6	5	601
Chr3	31000001	32000000	0.3705	31	2	823
Chr3	32000001	33000000	0.3765	16	2	553
Chr3	33000001	34000000	0.4053	32	11	481
Chr3	34000001	35000000	0.3976	20	8	425
Chr3	35000001	36000000	0.389	18	8	482
Chr3	36000001	37000000	0.3941	21	5	524
Chr3	37000001	38000000	0.4038	23	10	492
Chr3	38000001	39000000	0.4018	20	7	452
Chr3	39000001	40000000	0.4169	41	13	512
Chr3	40000001	41000000	0.4288	18	16	446
Chr3	41000001	42000000	0.4192	89	16	457
Chr3	42000001	43000000	0.3811	750	2	611
Chr3	43000001	44000000	0.3712	527	5	646
Chr3	44000001	45000000	0.3864	560	11	531
Chr3	45000001	46000000	0.4026	105	12	549
Chr3	46000001	47000000	0.3885	41	10	507
Chr3	47000001	48000000	0.3649	9	3	612
Chr3	48000001	49000000	0.3795	42	0	639
Chr3	49000001	50000000	0.4171	20	7	459
Chr3	50000001	51000000	0.4344	17	21	513
Chr3	51000001	52000000	0.4112	226	15	483
Chr3	52000001	53000000	0.4134	675	14	411
Chr3	53000001	54000000	0.3924	603	4	481
Chr3	54000001	55000000	0.3892	733	11	521
Chr3	55000001	56000000	0.4185	803	13	401
Chr3	56000001	57000000	0.3902	800	4	441
Chr3	57000001	58000000	0.3992	664	10	460
Chr3	58000001	59000000	0.3889	732	9	500
Chr3	59000001	60000000	0.4198	507	11	445
Chr3	60000001	61000000	0.3921	489	7	514
Chr3	61000001	62000000	0.4002	703	13	405
Chr3	62000001	63000000	0.4063	597	17	436
Chr3	63000001	64000000	0.4119	851	11	421
Chr3	64000001	65000000	0.4188	706	15	425
Chr3	65000001	66000000	0.418	669	17	412
Chr3	66000001	67000000	0.384	389	4	494
Chr3	67000001	68000000	0.4273	783	20	424
Chr3	68000001	69000000	0.4087	716	9	545
Chr3	69000001	70000000	0.4078	798	11	416
Chr3	70000001	71000000	0.3875	679	6	473
Chr3	71000001	72000000	0.4101	520	13	470
Chr3	72000001	73000000	0.4128	581	15	457
Chr3	73000001	74000000	0.3922	91	10	430
Chr3	74000001	75000000	0.4141	141	9	406
Chr3	75000001	76000000	0.4033	168	16	442
Chr3	76000001	77000000	0.3782	5	5	455
Chr3	77000001	78000000	0.4039	11	4	496
Chr3	78000001	79000000	0.4198	36	14	400
Chr3	79000001	80000000	0.406	54	8	434
Chr3	80000001	81000000	0.4242	629	21	430
Chr3	81000001	82000000	0.4422	717	15	444
Chr3	82000001	83000000	0.4124	641	10	463
Chr3	83000001	84000000	0.4326	718	15	416
Chr3	84000001	85000000	0.3827	509	9	431
Chr3	85000001	86000000	0.3846	672	4	411
Chr3	86000001	87000000	0.3855	935	9	396
Chr3	87000001	88000000	0.41	688	13	491
Chr3	88000001	89000000	0.4106	538	15	411
Chr3	89000001	90000000	0.3937	763	6	392
Chr3	90000001	91000000	0.404	840	14	417
Chr3	91000001	92000000	0.4059	674	18	387
Chr3	92000001	93000000	0.5088	354	33	416
Chr3	93000001	94000000	0.4124	26	10	417
Chr3	94000001	95000000	0.4005	400	10	432
Chr3	95000001	96000000	0.4194	379	9	427
Chr3	96000001	97000000	0.4296	48	16	405
Chr3	97000001	98000000	0.3999	32	5	441
Chr3	98000001	99000000	0.3958	19	13	381
Chr3	99000001	100000000	0.3891	12	7	415
Chr3	100000001	101000000	0.4101	24	7	439
Chr3	101000001	102000000	0.4165	552	18	365
Chr3	102000001	103000000	0.4234	141	15	452
Chr3	103000001	104000000	0.3845	13	5	455
Chr3	104000001	105000000	0.3924	12	8	422
Chr3	105000001	106000000	0.4127	13	15	410
Chr3	106000001	107000000	0.4416	16	16	409
Chr3	107000001	108000000	0.4338	23	25	434
Chr3	108000001	109000000	0.4413	6	19	354
Chr3	109000001	110000000	0.424	13	17	386
Chr3	110000001	111000000	0.3957	8	8	447
Chr3	111000001	112000000	0.3821	408	2	462
Chr3	112000001	113000000	0.4509	834	21	475
Chr3	113000001	114000000	0.5198	504	38	521
Chr3	114000001	115000000	0.4587	664	34	416
Chr3	115000001	116000000	0.5384	682	4	564
Chr3	116000001	117000000	0.4852	902	23	458
Chr3	117000001	118000000	0.4494	311	43	340
Chr3	118000001	119000000	0.4047	654	9	382
Chr3	119000001	120000000	0.425	654	14	567
Chr3	120000001	121000000	0.4201	721	22	411
Chr3	121000001	122000000	0.4072	779	10	366
Chr3	122000001	123000000	0.4215	596	18	416
Chr3	123000001	124000000	0.4025	36	11	421
Chr3	124000001	125000000	0.4084	12	9	360
Chr3	125000001	126000000	0.4552	11	11	334
Chr3	126000001	127000000	0.4304	51	8	511
Chr3	127000001	128000000	0.447	80	27	494
Chr3	128000001	129000000	0.4839	421	15	216
Chr3	129000001	130000000	0.5581	662	0	341
Chr3	130000001	131000000	0.1355	65	0	542
Chr4	1	1000000	0.4687	683	8	754
Chr4	1000001	2000000	0.4525	926	9	335
Chr4	2000001	3000000	0.4263	525	6	403
Chr4	3000001	4000000	0.4145	14	9	375
Chr4	4000001	5000000	0.4417	20	16	343
Chr4	5000001	6000000	0.4203	349	21	363
Chr4	6000001	7000000	0.3978	841	8	378
Chr4	7000001	8000000	0.4219	1007	19	374
Chr4	8000001	9000000	0.4112	742	19	444
Chr4	9000001	10000000	0.3788	728	6	422
Chr4	10000001	11000000	0.4288	406	23	423
Chr4	11000001	12000000	0.4039	39	10	348
Chr4	12000001	13000000	0.432	11	13	386
Chr4	13000001	14000000	0.4077	12	2	406
Chr4	14000001	15000000	0.4398	591	16	381
Chr4	15000001	16000000	0.4942	669	37	435
Chr4	16000001	17000000	0.5328	716	50	411
Chr4	17000001	18000000	0.4049	506	21	462
Chr4	18000001	19000000	0.3855	681	16	393
Chr4	19000001	20000000	0.3924	769	22	387
Chr4	20000001	21000000	0.4242	671	21	380
Chr4	21000001	22000000	0.4127	582	18	351
Chr4	22000001	23000000	0.4665	733	19	486
Chr4	23000001	24000000	0.4401	658	25	337
Chr4	24000001	25000000	0.4118	619	23	387
Chr4	25000001	26000000	0.394	16	10	454
Chr4	26000001	27000000	0.3637	7	2	451
Chr4	27000001	28000000	0.3879	18	11	459
Chr4	28000001	29000000	0.4038	11	14	404
Chr4	29000001	30000000	0.3783	7	13	376
Chr4	30000001	31000000	0.3869	13	6	390
Chr4	31000001	32000000	0.4021	14	25	402
Chr4	32000001	33000000	0.3875	8	4	384
Chr4	33000001	34000000	0.3973	11	10	340
Chr4	34000001	35000000	0.4119	17	9	407
Chr4	35000001	36000000	0.4048	609	10	430
Chr4	36000001	37000000	0.3826	768	13	413
Chr4	37000001	38000000	0.4718	179	35	428
Chr4	38000001	39000000	0.4615	13	34	388
Chr4	39000001	40000000	0.398	697	3	404
Chr4	40000001	41000000	0.4039	404	5	385
Chr4	41000001	42000000	0.4448	607	27	389
Chr4	42000001	43000000	0.531	1447	4	141
Chr4	43000001	44000000	0.4514	660	33	479
Chr4	44000001	45000000	0.4315	733	37	505
Chr4	45000001	46000000	0.407	634	11	508
Chr4	46000001	47000000	0.4081	581	11	502
Chr4	47000001	48000000	0.4181	578	11	524
Chr4	48000001	49000000	0.4165	210	13	549
Chr4	49000001	50000000	0.4098	383	10	484
Chr4	50000001	51000000	0.4132	747	10	385
Chr4	51000001	52000000	0.4192	700	20	416
Chr4	52000001	53000000	0.4297	655	14	468
Chr4	53000001	54000000	0.4082	68	15	428
Chr4	54000001	55000000	0.4063	40	10	514
Chr4	55000001	56000000	0.3933	43	11	407
Chr4	56000001	57000000	0.3829	6	6	492
Chr4	57000001	58000000	0.4045	15	8	423
Chr4	58000001	59000000	0.4415	18	18	396
Chr4	59000001	60000000	0.4161	8	13	410
Chr4	60000001	61000000	0.452	25	19	371
Chr4	61000001	62000000	0.4137	34	14	483
Chr4	62000001	63000000	0.3969	25	7	472
Chr4	63000001	64000000	0.4336	14	16	477
Chr4	64000001	65000000	0.4365	105	19	474
Chr4	65000001	66000000	0.4001	24	18	477
Chr4	66000001	67000000	0.4191	47	19	386
Chr4	67000001	68000000	0.4346	20	20	380
Chr4	68000001	69000000	0.4202	18	6	483
Chr4	69000001	70000000	0.4698	36	36	480
Chr4	70000001	71000000	0.5228	26	70	504
Chr4	71000001	72000000	0.4424	25	21	451
Chr4	72000001	73000000	0.4585	423	45	480
Chr4	73000001	74000000	0.4674	679	74	507
Chr4	74000001	75000000	0.4442	102	26	420
Chr4	75000001	76000000	0.3886	463	9	438
Chr4	76000001	77000000	0.402	768	17	469
Chr4	77000001	78000000	0.4186	756	19	473
Chr4	78000001	79000000	0.3921	689	7	407
Chr4	79000001	80000000	0.3967	456	8	405
Chr4	80000001	81000000	0.3888	537	7	593
Chr4	81000001	82000000	0.3661	643	8	518
Chr4	82000001	83000000	0.3738	668	4	524
Chr4	83000001	84000000	0.3806	638	8	422
Chr4	84000001	85000000	0.3862	690	4	369
Chr4	85000001	86000000	0.411	755	11	411
Chr4	86000001	87000000	0.3941	5	6	468
Chr4	87000001	88000000	0.3987	31	9	460
Chr4	88000001	89000000	0.4116	22	23	412
Chr4	89000001	90000000	0.4191	15	10	435
Chr4	90000001	91000000	0.4229	23	18	387
Chr4	91000001	92000000	0.3963	14	5	494
Chr4	92000001	93000000	0.3736	21	3	549
Chr4	93000001	94000000	0.4028	70	16	430
Chr4	94000001	95000000	0.4028	17	10	416
Chr4	95000001	96000000	0.4049	5	6	418
Chr4	96000001	97000000	0.3835	20	8	499
Chr4	97000001	98000000	0.3704	17	3	454
Chr4	98000001	99000000	0.3962	9	10	457
Chr4	99000001	100000000	0.3783	30	5	484
Chr4	100000001	101000000	0.4092	9	16	387
Chr4	101000001	102000000	0.381	27	6	592
Chr4	102000001	103000000	0.4013	21	13	437
Chr4	103000001	104000000	0.3974	373	16	479
Chr4	104000001	105000000	0.3765	1023	1	577
Chr4	105000001	106000000	0.4138	530	20	416
Chr4	106000001	107000000	0.3817	713	1	547
Chr4	107000001	108000000	0.379	778	5	557
Chr4	108000001	109000000	0.3757	772	3	771
Chr4	109000001	110000000	0.3817	561	5	635
Chr4	110000001	111000000	0.4064	48	7	447
Chr4	111000001	112000000	0.4139	34	21	435
Chr4	112000001	113000000	0.4141	34	21	443
Chr4	113000001	114000000	0.4121	22	5	374
Chr4	114000001	115000000	0.3941	86	23	415
Chr4	115000001	116000000	0.3869	49	4	432
Chr4	116000001	117000000	0.3737	17	4	543
Chr4	117000001	118000000	0.3804	26	5	554
Chr4	118000001	119000000	0.3765	5	4	532
Chr4	119000001	120000000	0.4161	28	11	460
Chr4	120000001	121000000	0.4502	78	13	418
Chr4	121000001	122000000	0.4016	9	10	515
Chr4	122000001	123000000	0.3988	28	3	647
Chr4	123000001	124000000	0.4417	6	17	494
Chr4	124000001	125000000	0.4495	532	5	508
Chr4	125000001	126000000	0.4361	965	7	488
Chr4	126000001	127000000	0.5096	1219	43	473
Chr4	127000001	128000000	0.5864	50	46	594
Chr4	128000001	129000000	0.2153	327	23	329
Chr5	1	1000000	0.4476	87	10	898
Chr5	1000001	2000000	0.4743	12	25	393
Chr5	2000001	3000000	0.4509	185	19	340
Chr5	3000001	4000000	0.4182	333	12	347
Chr5	4000001	5000000	0.395	687	4	523
Chr5	5000001	6000000	0.3909	735	6	429
Chr5	6000001	7000000	0.3806	862	4	415
Chr5	7000001	8000000	0.4113	879	7	338
Chr5	8000001	9000000	0.3958	906	14	369
Chr5	9000001	10000000	0.397	616	7	366
Chr5	10000001	11000000	0.3929	722	7	423
Chr5	11000001	12000000	0.4488	317	34	424
Chr5	12000001	13000000	0.4237	54	10	380
Chr5	13000001	14000000	0.434	9	15	366
Chr5	14000001	15000000	0.429	15	13	402
Chr5	15000001	16000000	0.3997	12	3	432
Chr5	16000001	17000000	0.4045	17	2	424
Chr5	17000001	18000000	0.4403	9	21	440
Chr5	18000001	19000000	0.5706	66	58	455
Chr5	19000001	20000000	0.4287	598	17	415
Chr5	20000001	21000000	0.3797	393	8	431
Chr5	21000001	22000000	0.3716	800	15	442
Chr5	22000001	23000000	0.389	658	12	327
Chr5	23000001	24000000	0.3973	694	24	392
Chr5	24000001	25000000	0.3987	585	14	385
Chr5	25000001	26000000	0.4182	566	22	461
Chr5	26000001	27000000	0.3905	607	13	339
Chr5	27000001	28000000	0.3874	592	10	365
Chr5	28000001	29000000	0.399	675	18	368
Chr5	29000001	30000000	0.4213	706	9	422
Chr5	30000001	31000000	0.4201	652	30	404
Chr5	31000001	32000000	0.4102	554	26	409
Chr5	32000001	33000000	0.4277	418	16	381
Chr5	33000001	34000000	0.3851	8	10	364
Chr5	34000001	35000000	0.3896	37	2	372
Chr5	35000001	36000000	0.4119	232	23	375
Chr5	36000001	37000000	0.3755	505	7	352
Chr5	37000001	38000000	0.3766	16	7	429
Chr5	38000001	39000000	0.4133	16	13	402
Chr5	39000001	40000000	0.43	4	4	365
Chr5	40000001	41000000	0.4148	16	9	366
Chr5	41000001	42000000	0.449	22	20	339
Chr5	42000001	43000000	0.433	10	14	364
Chr5	43000001	44000000	0.4729	24	16	340
Chr5	44000001	45000000	0.5011	390	25	382
Chr5	45000001	46000000	0.5495	36	0	46
Chr5	46000001	47000000	0.3871	124	1	806
Chr5	47000001	48000000	0.3901	419	1	721
Chr5	48000001	49000000	0.3981	21	13	398
Chr5	49000001	50000000	0.4341	30	28	400
Chr5	50000001	51000000	0.4634	16	14	424
Chr5	51000001	52000000	0.4605	16	30	389
Chr5	52000001	53000000	0.5016	80	29	404
Chr5	53000001	54000000	0.4606	31	34	387
Chr5	54000001	55000000	0.488	31	34	344
Chr5	55000001	56000000	0.371	11	7	403
Chr5	56000001	57000000	0.384	41	13	432
Chr5	57000001	58000000	0.3839	18	11	440
Chr5	58000001	59000000	0.3901	7	10	454
Chr5	59000001	60000000	0.3768	13	4	394
Chr5	60000001	61000000	0.3842	8	20	380
Chr5	61000001	62000000	0.4006	12	13	394
Chr5	62000001	63000000	0.3986	458	16	370
Chr5	63000001	64000000	0.4085	717	24	394
Chr5	64000001	65000000	0.4032	829	12	430
Chr5	65000001	66000000	0.4121	583	22	391
Chr5	66000001	67000000	0.3827	519	12	420
Chr5	67000001	68000000	0.369	425	2	427
Chr5	68000001	69000000	0.3833	343	14	385
Chr5	69000001	70000000	0.4477	3	19	364
Chr5	70000001	71000000	0.5077	21	34	421
Chr5	71000001	72000000	0.4705	106	37	392
Chr5	72000001	73000000	0.4517	21	17	472
Chr5	73000001	74000000	0.4027	9	6	432
Chr5	74000001	75000000	0.3869	11	10	470
Chr5	75000001	76000000	0.41	229	25	377
Chr5	76000001	77000000	0.4532	774	27	377
Chr5	77000001	78000000	0.4079	450	11	358
Chr5	78000001	79000000	0.4197	463	11	425
Chr5	79000001	80000000	0.4149	617	16	505
Chr5	80000001	81000000	0.4507	823	29	363
Chr5	81000001	82000000	0.4096	739	8	365
Chr5	82000001	83000000	0.3965	862	18	423
Chr5	83000001	84000000	0.4171	603	18	357
Chr5	84000001	85000000	0.5105	2306	38	321
Chr5	85000001	86000000	0.4919	432	34	311
Chr5	86000001	87000000	0.4879	477	30	342
Chr5	87000001	88000000	0.4987	778	41	396
Chr5	88000001	89000000	0.4224	722	16	387
Chr5	89000001	90000000	0.4629	758	27	412
Chr5	90000001	91000000	0.432	440	21	386
Chr5	91000001	92000000	0.3963	600	13	421
Chr5	92000001	93000000	0.4122	1268	40	322
Chr5	93000001	94000000	0.4276	68	15	362
Chr5	94000001	95000000	0.4262	367	26	318
Chr5	95000001	96000000	0.4055	633	17	452
Chr5	96000001	97000000	0.3669	735	1	511
Chr5	97000001	98000000	0.4113	872	10	340
Chr5	98000001	99000000	0.4069	445	10	356
Chr5	99000001	100000000	0.4391	769	37	401
Chr5	100000001	101000000	0.5469	1159	53	499
Chr5	101000001	102000000	0.5624	1151	30	412
Chr5	102000001	103000000	0.3682	455	23	531
Chr6	1	1000000	0.4853	345	6	744
Chr6	1000001	2000000	0.4661	33	22	297
Chr6	2000001	3000000	0.4826	229	25	303
Chr6	3000001	4000000	0.463	775	32	379
Chr6	4000001	5000000	0.4265	654	11	433
Chr6	5000001	6000000	0.3817	854	3	361
Chr6	6000001	7000000	0.3911	307	15	386
Chr6	7000001	8000000	0.4054	423	20	413
Chr6	8000001	9000000	0.4067	643	6	344
Chr6	9000001	10000000	0.3943	317	16	398
Chr6	10000001	11000000	0.3741	28	4	439
Chr6	11000001	12000000	0.3827	14	4	420
Chr6	12000001	13000000	0.3705	21	0	443
Chr6	13000001	14000000	0.3988	8	10	461
Chr6	14000001	15000000	0.4242	12	17	447
Chr6	15000001	16000000	0.3912	344	9	435
Chr6	16000001	17000000	0.4024	652	14	492
Chr6	17000001	18000000	0.3964	684	5	446
Chr6	18000001	19000000	0.4075	715	14	458
Chr6	19000001	20000000	0.43	920	28	402
Chr6	20000001	21000000	0.4396	807	15	354
Chr6	21000001	22000000	0.4283	979	4	467
Chr6	22000001	23000000	0.4152	567	1	579
Chr6	23000001	24000000	0.4209	785	5	380
Chr6	24000001	25000000	0.4388	23	19	358
Chr6	25000001	26000000	0.4189	30	21	427
Chr6	26000001	27000000	0.41	12	17	397
Chr6	27000001	28000000	0.3969	16	15	388
Chr6	28000001	29000000	0.4175	19	18	441
Chr6	29000001	30000000	0.42	646	18	382
Chr6	30000001	31000000	0.3827	692	2	424
Chr6	31000001	32000000	0.417	632	10	406
Chr6	32000001	33000000	0.3811	612	2	480
Chr6	33000001	34000000	0.3961	557	7	423
Chr6	34000001	35000000	0.4882	549	28	585
Chr6	35000001	36000000	0.4066	841	16	417
Chr6	36000001	37000000	0.4111	584	19	381
Chr6	37000001	38000000	0.3818	466	9	427
Chr6	38000001	39000000	0.3827	25	9	429
Chr6	39000001	40000000	0.3669	128	4	529
Chr6	40000001	41000000	0.3796	605	11	413
Chr6	41000001	42000000	0.3715	520	7	433
Chr6	42000001	43000000	0.3825	852	13	405
Chr6	43000001	44000000	0.392	654	6	453
Chr6	44000001	45000000	0.3693	1031	11	479
Chr6	45000001	46000000	0.3698	723	4	483
Chr6	46000001	47000000	0.3579	760	1	494
Chr6	47000001	48000000	0.3855	654	12	396
Chr6	48000001	49000000	0.4177	798	23	428
Chr6	49000001	50000000	0.378	767	8	456
Chr6	50000001	51000000	0.3707	574	6	487
Chr6	51000001	52000000	0.3803	441	12	400
Chr6	52000001	53000000	0.3625	547	3	487
Chr6	53000001	54000000	0.3997	625	20	380
Chr6	54000001	55000000	0.4233	537	14	383
Chr6	55000001	56000000	0.3989	843	21	449
Chr6	56000001	57000000	0.3798	819	9	459
Chr6	57000001	58000000	0.3982	692	11	418
Chr6	58000001	59000000	0.4099	628	23	374
Chr6	59000001	60000000	0.3956	347	13	419
Chr6	60000001	61000000	0.3652	451	4	572
Chr6	61000001	62000000	0.3608	793	1	705
Chr6	62000001	63000000	0.3633	643	1	713
Chr6	63000001	64000000	0.3794	520	5	505
Chr6	64000001	65000000	0.4092	798	14	448
Chr6	65000001	66000000	0.3716	515	4	437
Chr6	66000001	67000000	0.3781	468	8	459
Chr6	67000001	68000000	0.4002	211	14	400
Chr6	68000001	69000000	0.4008	206	5	439
Chr6	69000001	70000000	0.3956	714	13	445
Chr6	70000001	71000000	0.3997	797	11	436
Chr6	71000001	72000000	0.3981	754	12	425
Chr6	72000001	73000000	0.3987	682	10	386
Chr6	73000001	74000000	0.4021	614	14	388
Chr6	74000001	75000000	0.4077	285	21	420
Chr6	75000001	76000000	0.4407	479	16	393
Chr6	76000001	77000000	0.4121	806	9	432
Chr6	77000001	78000000	0.4329	436	22	431
Chr6	78000001	79000000	0.4281	625	17	483
Chr6	79000001	80000000	0.3763	714	1	540
Chr6	80000001	81000000	0.3943	705	4	541
Chr6	81000001	82000000	0.4829	579	27	382
Chr6	82000001	83000000	0.482	15	17	475
Chr6	83000001	84000000	0.4763	590	9	528
Chr6	84000001	85000000	0.6102	819	57	933
Chr6	85000001	86000000	0.0157	2	0	40
Chr7	1	1000000	0.4725	175	2	936
Chr7	1000001	2000000	0.4588	732	3	385
Chr7	2000001	3000000	0.4443	988	12	414
Chr7	3000001	4000000	0.452	285	18	375
Chr7	4000001	5000000	0.5066	964	30	383
Chr7	5000001	6000000	0.4638	947	22	409
Chr7	6000001	7000000	0.4406	887	20	437
Chr7	7000001	8000000	0.4788	990	54	645
Chr7	8000001	9000000	0.4358	282	11	408
Chr7	9000001	10000000	0.4268	739	21	406
Chr7	10000001	11000000	0.4471	639	12	465
Chr7	11000001	12000000	0.4308	631	14	436
Chr7	12000001	13000000	0.4222	770	18	370
Chr7	13000001	14000000	0.4333	341	20	383
Chr7	14000001	15000000	0.4048	558	9	479
Chr7	15000001	16000000	0.4249	700	12	512
Chr7	16000001	17000000	0.3885	570	2	481
Chr7	17000001	18000000	0.4045	933	16	425
Chr7	18000001	19000000	0.422	787	22	406
Chr7	19000001	20000000	0.4025	757	14	377
Chr7	20000001	21000000	0.4167	548	9	393
Chr7	21000001	22000000	0.3876	572	8	441
Chr7	22000001	23000000	0.371	908	1	596
Chr7	23000001	24000000	0.3824	805	0	511
Chr7	24000001	25000000	0.3941	748	9	463
Chr7	25000001	26000000	0.4275	677	6	448
Chr7	26000001	27000000	0.4584	655	27	426
Chr7	27000001	28000000	0.4808	671	48	381
Chr7	28000001	29000000	0.3892	553	9	402
Chr7	29000001	30000000	0.4167	656	22	453
Chr7	30000001	31000000	0.3901	42	5	479
Chr7	31000001	32000000	0.3775	456	11	408
Chr7	32000001	33000000	0.3716	185	5	470
Chr7	33000001	34000000	0.3623	456	4	529
Chr7	34000001	35000000	0.3694	200	6	455
Chr7	35000001	36000000	0.3765	9	4	503
Chr7	36000001	37000000	0.368	38	15	450
Chr7	37000001	38000000	0.3949	18	9	452
Chr7	38000001	39000000	0.4116	8	18	374
Chr7	39000001	40000000	0.4595	75	19	377
Chr7	40000001	41000000	0.417	20	13	395
Chr7	41000001	42000000	0.4163	76	22	414
Chr7	42000001	43000000	0.4124	35	26	359
Chr7	43000001	44000000	0.4428	9	24	451
Chr7	44000001	45000000	0.4709	8	25	405
Chr7	45000001	46000000	0.4124	13	24	491
Chr7	46000001	47000000	0.4434	81	13	464
Chr7	47000001	48000000	0.4105	20	8	449
Chr7	48000001	49000000	0.3712	72	5	554
Chr7	49000001	50000000	0.3821	78	6	563
Chr7	50000001	51000000	0.4177	129	19	415
Chr7	51000001	52000000	0.4265	30	18	445
Chr7	52000001	53000000	0.4373	11	24	443
Chr7	53000001	54000000	0.4117	18	7	500
Chr7	54000001	55000000	0.4673	9	30	403
Chr7	55000001	56000000	0.4306	35	17	382
Chr7	56000001	57000000	0.4046	19	24	359
Chr7	57000001	58000000	0.3731	44	4	475
Chr7	58000001	59000000	0.4057	8	14	384
Chr7	59000001	60000000	0.4056	17	17	396
Chr7	60000001	61000000	0.3793	55	11	410
Chr7	61000001	62000000	0.4016	20	11	380
Chr7	62000001	63000000	0.3792	18	7	347
Chr7	63000001	64000000	0.402	450	15	410
Chr7	64000001	65000000	0.3765	743	9	401
Chr7	65000001	66000000	0.395	762	10	417
Chr7	66000001	67000000	0.3807	755	9	394
Chr7	67000001	68000000	0.4018	617	9	457
Chr7	68000001	69000000	0.4099	57	13	462
Chr7	69000001	70000000	0.4035	801	14	349
Chr7	70000001	71000000	0.5466	406	90	498
Chr7	71000001	72000000	0.5205	60	57	392
Chr7	72000001	73000000	0.5219	69	56	839
Chr8	1	1000000	0.4496	96	11	607
Chr8	1000001	2000000	0.4204	542	20	383
Chr8	2000001	3000000	0.4268	751	9	365
Chr8	3000001	4000000	0.3916	709	9	354
Chr8	4000001	5000000	0.4523	382	27	373
Chr8	5000001	6000000	0.4134	47	10	395
Chr8	6000001	7000000	0.3836	54	4	404
Chr8	7000001	8000000	0.4052	353	12	392
Chr8	8000001	9000000	0.431	257	24	355
Chr8	9000001	10000000	0.4269	15	15	338
Chr8	10000001	11000000	0.4287	739	44	351
Chr8	11000001	12000000	0.5128	697	48	432
Chr8	12000001	13000000	0.5023	363	40	425
Chr8	13000001	14000000	0.4588	157	20	367
Chr8	14000001	15000000	0.4444	669	16	307
Chr8	15000001	16000000	0.4489	276	28	366
Chr8	16000001	17000000	0.3985	398	8	418
Chr8	17000001	18000000	0.3801	1028	6	409
Chr8	18000001	19000000	0.3883	659	20	408
Chr8	19000001	20000000	0.3953	706	19	382
Chr8	20000001	21000000	0.42	9	11	336
Chr8	21000001	22000000	0.409	10	9	381
Chr8	22000001	23000000	0.3866	277	3	414
Chr8	23000001	24000000	0.3822	842	9	385
Chr8	24000001	25000000	0.4267	331	24	357
Chr8	25000001	26000000	0.4324	801	14	300
Chr8	26000001	27000000	0.4116	378	6	365
Chr8	27000001	28000000	0.4789	366	27	1315
Chr8	28000001	29000000	0.4465	796	19	371
Chr8	29000001	30000000	0.4665	449	32	426
Chr8	30000001	31000000	0.5139	666	42	246
Chr8	31000001	32000000	0.5449	1752	0	33
Chr8	32000001	33000000	0.5025	666	57	725
Chr8	33000001	34000000	0.511	581	49	300
Chr8	34000001	35000000	0.4855	412	40	382
Chr8	35000001	36000000	0.406	270	24	358
Chr8	36000001	37000000	0.4056	601	11	356
Chr8	37000001	38000000	0.3836	661	9	419
Chr8	38000001	39000000	0.3721	292	3	406
Chr8	39000001	40000000	0.4067	705	13	369
Chr8	40000001	41000000	0.3804	708	11	399
Chr8	41000001	42000000	0.4026	764	16	356
Chr8	42000001	43000000	0.3997	621	5	439
Chr8	43000001	44000000	0.3832	589	17	410
Chr8	44000001	45000000	0.4092	742	13	366
Chr8	45000001	46000000	0.3942	726	25	344
Chr8	46000001	47000000	0.3659	841	1	435
Chr8	47000001	48000000	0.3713	586	3	428
Chr8	48000001	49000000	0.382	483	7	323
Chr8	49000001	50000000	0.412	609	8	390
Chr8	50000001	51000000	0.4112	717	25	381
Chr8	51000001	52000000	0.3963	385	12	356
Chr8	52000001	53000000	0.4764	194	14	477
Chr8	53000001	54000000	0.4963	567	32	395
Chr8	54000001	55000000	0.5417	504	55	445
Chr8	55000001	56000000	0.4831	35	25	560
Chr8	56000001	57000000	0.0938	33	0	274
Chr9	1	1000000	0.4184	493	5	753
Chr9	1000001	2000000	0.3858	637	11	422
Chr9	2000001	3000000	0.4975	888	29	424
Chr9	3000001	4000000	0.4765	602	14	386
Chr9	4000001	5000000	0.4503	15	21	335
Chr9	5000001	6000000	0.4981	716	53	439
Chr9	6000001	7000000	0.4008	796	5	390
Chr9	7000001	8000000	0.4413	771	8	346
Chr9	8000001	9000000	0.4438	220	10	367
Chr9	9000001	10000000	0.4183	7	7	330
Chr9	10000001	11000000	0.4234	319	12	363
Chr9	11000001	12000000	0.4339	748	12	375
Chr9	12000001	13000000	0.3949	654	4	394
Chr9	13000001	14000000	0.405	644	6	331
Chr9	14000001	15000000	0.417	182	9	308
Chr9	15000001	16000000	0.448	17	18	346
Chr9	16000001	17000000	0.4189	36	19	384
Chr9	17000001	18000000	0.5248	52	58	458
Chr9	18000001	19000000	0.4377	9	31	322
Chr9	19000001	20000000	0.4487	10	22	395
Chr9	20000001	21000000	0.4772	133	38	433
Chr9	21000001	22000000	0.4301	87	8	534
Chr9	22000001	23000000	0.3795	40	8	447
Chr9	23000001	24000000	0.4067	11	18	351
Chr9	24000001	25000000	0.4183	31	12	403
Chr9	25000001	26000000	0.4321	1104	23	498
Chr9	26000001	27000000	0.5055	31	28	682
Chr9	27000001	28000000	0.4517	22	28	381
Chr9	28000001	29000000	0.5145	35	52	423
Chr9	29000001	30000000	0.4291	477	18	400
Chr9	30000001	31000000	0.3993	829	24	370
Chr9	31000001	32000000	0.3924	274	12	389
Chr9	32000001	33000000	0.3901	16	14	417
Chr9	33000001	34000000	0.3826	330	9	406
Chr9	34000001	35000000	0.3857	794	14	377
Chr9	35000001	36000000	0.3822	734	18	413
Chr9	36000001	37000000	0.4201	603	21	321
Chr9	37000001	38000000	0.387	408	8	402
Chr9	38000001	39000000	0.3952	678	29	400
Chr9	39000001	40000000	0.4055	729	19	331
Chr9	40000001	41000000	0.4091	760	14	409
Chr9	41000001	42000000	0.4917	733	31	442
Chr9	42000001	43000000	0.4322	594	10	412
Chr9	43000001	44000000	0.4404	676	12	337
Chr9	44000001	45000000	0.4069	371	8	577
Chr9	45000001	46000000	0.4126	514	7	401
Chr9	46000001	47000000	0.4373	732	15	373
Chr9	47000001	48000000	0.446	436	31	329
Chr9	48000001	49000000	0.4606	58	20	412
Chr9	49000001	50000000	0.5145	980	28	344
Chr9	50000001	51000000	0.4864	903	51	579
Chr10	1	1000000	0.5739	61	45	747
Chr10	1000001	2000000	0.536	15	59	345
Chr10	2000001	3000000	0.4555	32	24	319
Chr10	3000001	4000000	0.4477	7	19	389
Chr10	4000001	5000000	0.4229	5	16	382
Chr10	5000001	6000000	0.4132	11	18	344
Chr10	6000001	7000000	0.3824	10	7	409
Chr10	7000001	8000000	0.4228	18	29	407
Chr10	8000001	9000000	0.4281	12	14	378
Chr10	9000001	10000000	0.4338	7	21	385
Chr10	10000001	11000000	0.3906	628	13	445
Chr10	11000001	12000000	0.3778	790	2	472
Chr10	12000001	13000000	0.4551	428	19	373
Chr10	13000001	14000000	0.5175	308	42	412
Chr10	14000001	15000000	0.4505	550	26	349
Chr10	15000001	16000000	0.4621	770	16	333
Chr10	16000001	17000000	0.4536	171	29	372
Chr10	17000001	18000000	0.4599	10	19	322
Chr10	18000001	19000000	0.3643	7	4	451
Chr10	19000001	20000000	0.3707	7	1	352
Chr10	20000001	21000000	0.3642	630	1	366
Chr10	21000001	22000000	0.3795	764	12	363
Chr10	22000001	23000000	0.4211	726	16	406
Chr10	23000001	24000000	0.5199	851	37	384
Chr10	24000001	25000000	0.5129	727	35	399
Chr10	25000001	26000000	0.1503	137	4	387
Chr11	1	1000000	0.5125	495	25	668
Chr11	1000001	2000000	0.4986	814	18	342
Chr11	2000001	3000000	0.4996	914	45	414
Chr11	3000001	4000000	0.4616	425	27	466
Chr11	4000001	5000000	0.4406	16	25	372
Chr11	5000001	6000000	0.4476	14	21	376
Chr11	6000001	7000000	0.5152	38	44	395
Chr11	7000001	8000000	0.4546	365	20	344
Chr11	8000001	9000000	0.4598	567	31	364
Chr11	9000001	10000000	0.432	751	12	335
Chr11	10000001	11000000	0.4529	728	25	400
Chr11	11000001	12000000	0.4092	720	14	310
Chr11	12000001	13000000	0.433	740	20	352
Chr11	13000001	14000000	0.4648	689	24	334
Chr11	14000001	15000000	0.532	853	70	490
Chr11	15000001	16000000	0.4902	762	22	366
Chr11	16000001	17000000	0.445	18	11	325
Chr11	17000001	18000000	0.4005	9	9	311
Chr11	18000001	19000000	0.4145	292	7	312
Chr11	19000001	20000000	0.3819	862	2	423
Chr11	20000001	21000000	0.3949	978	5	406
Chr11	21000001	22000000	0.3963	878	10	351
Chr11	22000001	23000000	0.2984	457	13	477
Chr12	1	1000000	0.5139	31	39	471
Chr12	1000001	2000000	0.5065	550	25	383
Chr12	2000001	3000000	0.4708	6	14	329
Chr12	3000001	4000000	0.5058	33	41	357
Chr12	4000001	5000000	0.4715	27	46	384
Chr12	5000001	6000000	0.4485	14	44	384
Chr12	6000001	7000000	0.4751	15	22	372
Chr12	7000001	8000000	0.401	2	6	282
Chr12	8000001	9000000	0.3893	10	10	317
Chr12	9000001	10000000	0.4465	27	15	338
Chr12	10000001	11000000	0.446	298	10	342
Chr12	11000001	12000000	0.4452	700	30	354
Chr12	12000001	13000000	0.4743	472	26	564
Chr12	13000001	14000000	0.4403	518	3	508
Chr12	14000001	15000000	0.4913	972	33	419
Chr12	15000001	16000000	0.4577	402	43	363
Chr12	16000001	17000000	0.4771	14	54	384
Chr12	17000001	18000000	0.0711	41	2	150
Chr13	1	1000000	0.496	180	36	367
Chr13	1000001	2000000	0.5558	384	46	370
Chr13	2000001	3000000	0.426	1024	13	347
Chr13	3000001	4000000	0.4764	766	11	341
Chr13	4000001	5000000	0.4496	626	28	451
Chr13	5000001	6000000	0.431	547	21	405
Chr13	6000001	7000000	0.405	733	14	395
Chr13	7000001	8000000	0.41	518	10	419
Chr13	8000001	9000000	0.4445	363	21	368
Chr13	9000001	10000000	0.4329	519	17	392
Chr13	10000001	11000000	0.4661	734	19	450
Chr13	11000001	12000000	0.3975	715	17	375
Chr13	12000001	13000000	0.4549	823	18	335
Chr13	13000001	14000000	0.4516	755	30	338
Chr13	14000001	15000000	0.5117	344	41	439
Chr13	15000001	16000000	0.5945	66	91	513
Chr13	16000001	17000000	0.3231	23	42	278
Chr14	1	1000000	0.4704	756	12	471
Chr14	1000001	2000000	0.5412	1129	50	327
Chr14	2000001	3000000	0.5271	740	60	380
Chr14	3000001	4000000	0.4037	870	14	348
Chr14	4000001	5000000	0.4497	811	35	379
Chr14	5000001	6000000	0.5745	294	54	518
Chr14	6000001	7000000	0.497	12	25	354
Chr14	7000001	8000000	0.45	26	21	357
Chr14	8000001	9000000	0.4013	550	21	358
Chr14	9000001	10000000	0.4408	792	41	390
Chr14	10000001	11000000	0.4304	248	27	378
Chr14	11000001	12000000	0.487	42	16	394
Chr14	12000001	13000000	0.4942	605	14	305
Chr14	13000001	14000000	0.4759	229	15	366
Chr14	14000001	15000000	0.2631	23	23	271
Chr15	1	1000000	0.5553	2979	43	550
Chr15	1000001	2000000	0.4918	861	18	315
Chr15	2000001	3000000	0.4374	800	1	423
Chr15	3000001	4000000	0.4467	750	15	392
Chr15	4000001	5000000	0.4454	822	29	385
Chr15	5000001	6000000	0.4637	113	29	373
Chr15	6000001	7000000	0.4963	40	45	353
Chr15	7000001	8000000	0.4533	5	46	280
Chr15	8000001	9000000	0.4207	576	24	390
Chr15	9000001	10000000	0.4466	825	39	382
Chr15	10000001	11000000	0.4607	802	29	357
Chr15	11000001	12000000	0.4876	1055	19	425
Chr15	12000001	13000000	0.5145	869	52	315
Chr15	13000001	14000000	0.2827	259	35	316
Chr16	1	1000000	0.4561	149	20	382
Chr16	1000001	2000000	0.4521	489	24	360
Chr16	2000001	3000000	0.4592	605	35	316
Chr16	3000001	4000000	0.5026	768	32	358
Chr16	4000001	5000000	0.5019	897	31	323
Chr16	5000001	6000000	0.4764	803	31	375
Chr16	6000001	7000000	0.5034	723	58	384
Chr16	7000001	8000000	0.4796	745	45	357
Chr16	8000001	9000000	0.4329	591	7	461
Chr16	9000001	10000000	0.4521	471	9	422
Chr16	10000001	11000000	0.4948	524	24	340
Chr16	11000001	12000000	0.4924	13	33	377
Chr16	12000001	13000000	0.558	23	51	403
Chr16	13000001	14000000	0.076	1047	5	65
Chr17	1	1000000	0.5216	777	25	428
Chr17	1000001	2000000	0.5329	298	54	608
Chr17	2000001	3000000	0.5173	981	38	524
Chr17	3000001	4000000	0.4284	705	37	299
Chr17	4000001	5000000	0.4422	482	22	398
Chr17	5000001	6000000	0.4818	131	15	342
Chr17	6000001	7000000	0.4526	717	40	295
Chr17	7000001	8000000	0.4095	650	30	326
Chr17	8000001	9000000	0.4752	678	32	303
Chr17	9000001	10000000	0.4253	98	33	361
Chr18	1	1000000	0.4868	451	25	430
Chr18	1000001	2000000	0.4964	16	14	411
Chr18	2000001	3000000	0.4772	322	10	401
Chr18	3000001	4000000	0.4834	297	30	425
Chr18	4000001	5000000	0.5158	14	46	319
Chr18	5000001	6000000	0.4847	16	35	319
Chr18	6000001	7000000	0.5686	773	71	424
Chr18	7000001	8000000	0.5206	975	63	390
Chr18	8000001	9000000	0.3637	884	43	327
Chr19	1	1000000	0.5224	1046	39	581
Chr19	1000001	2000000	0.4528	774	16	394
Chr19	2000001	3000000	0.5015	825	6	449
Chr19	3000001	4000000	0.4573	447	28	294
Chr19	4000001	5000000	0.4662	395	17	437
Chr19	5000001	6000000	0.4896	615	29	386
Chr19	6000001	7000000	0.4736	721	43	338
Chr19	7000001	8000000	0.6025	416	30	438
Chr19	8000001	9000000	0.2585	76	32	315
Chr20	1	1000000	0.4579	561	39	368
Chr20	1000001	2000000	0.5673	44	93	416
Chr20	2000001	3000000	0.5797	407	67	662
Chr20	3000001	4000000	0.5264	357	51	604
Chr20	4000001	5000000	0.5157	58	39	496
Chr20	5000001	6000000	0.5358	390	50	419
Chr20	6000001	7000000	0.4696	4292	31	703
Chr20	7000001	8000000	0.536	3749	40	1008
Chr20	8000001	9000000	0.1077	319	1	252
Chr21	1	1000000	0.5267	921	48	438
Chr21	1000001	2000000	0.5611	1039	55	417
Chr21	2000001	3000000	0.5098	803	43	323
Chr21	3000001	4000000	0.4797	927	40	292
Chr21	4000001	5000000	0.4869	652	36	272
Chr21	5000001	6000000	0.5139	432	63	394
Chr21	6000001	7000000	0.5554	228	58	478
Chr21	7000001	8000000	0.3916	546	19	261
Chr22	1	1000000	0.5386	1434	68	487
Chr22	1000001	2000000	0.5508	726	32	447
Chr22	2000001	3000000	0.5128	780	49	427
Chr22	3000001	4000000	0.4921	872	47	386
Chr22	4000001	5000000	0.518	930	70	427
Chr22	5000001	6000000	0.6069	151	78	603
Chr22	6000001	7000000	0.2699	622	33	252
Chr23	1	1000000	0.5988	1193	105	624
Chr23	1000001	2000000	0.5662	855	118	651
Chr23	2000001	3000000	0.5782	800	95	599
Chr23	3000001	4000000	0.4414	1115	67	517
Chr24	1	1000000	0.6471	1035	117	737
Chr24	1000001	2000000	0.5378	811	55	697
Chr24	2000001	3000000	0.5902	325	85	670
Chr24	3000001	4000000	0.3017	1513	53	511
Chr25	1	1000000	0.6348	1006	129	828
Chr25	1000001	2000000	0.2444	4450	21	309
Chr26	1	1000000	0.5098	1051	75	684
Chr27	1	1000000	0.3702	163	77	547
ChrW	1	1000000	0.4755	768	28	761
ChrW	1000001	2000000	0.4641	691	45	682
ChrW	2000001	3000000	0.4568	175	27	563
ChrW	3000001	4000000	0.4173	387	8	713
ChrW	4000001	5000000	0.4153	442	6	795
ChrW	5000001	6000000	0.4261	628	22	811
ChrW	6000001	7000000	0.4076	375	19	775
ChrW	7000001	8000000	0.4252	445	10	758
ChrW	8000001	9000000	0.4216	474	20	813
ChrW	9000001	10000000	0.4254	521	12	818
ChrW	10000001	11000000	0.4785	544	46	735
ChrW	11000001	12000000	0.435	812	13	1005
ChrW	12000001	13000000	0.4336	1251	20	1101
ChrW	13000001	14000000	0.4325	927	13	1106
ChrW	14000001	15000000	0.4439	493	18	1119
ChrW	15000001	16000000	0.4121	457	9	830
ChrW	16000001	17000000	0.41	291	14	790
ChrW	17000001	18000000	0.4265	666	16	936
ChrW	18000001	19000000	0.4347	529	21	798
ChrW	19000001	20000000	0.4485	289	16	615
ChrW	20000001	21000000	0.4354	210	16	657
ChrW	21000001	22000000	0.4175	327	8	793
ChrW	22000001	23000000	0.4135	375	9	852
ChrW	23000001	24000000	0.4103	759	9	996
ChrW	24000001	25000000	0.4169	999	8	834
ChrW	25000001	26000000	0.4453	1437	12	698
ChrW	26000001	27000000	0.4279	475	16	911
ChrW	27000001	28000000	0.4365	1224	21	1063
ChrW	28000001	29000000	0.439	666	22	1003
ChrW	29000001	30000000	0.4433	560	10	1083
ChrW	30000001	31000000	0.4362	670	15	886
ChrW	31000001	32000000	0.4269	641	22	920
ChrW	32000001	33000000	0.4162	387	9	717
ChrW	33000001	34000000	0.4358	865	18	1001
ChrW	34000001	35000000	0.4434	449	14	1121
ChrW	35000001	36000000	0.4472	595	15	1202
ChrW	36000001	37000000	0.4406	936	12	1147
ChrW	37000001	38000000	0.3396	659	11	649
ChrZ	1	1000000	0.4599	838	20	501
ChrZ	1000001	2000000	0.4604	1026	16	472
ChrZ	2000001	3000000	0.449	1242	9	402
ChrZ	3000001	4000000	0.4592	149	15	447
ChrZ	4000001	5000000	0.439	16	20	441
ChrZ	5000001	6000000	0.4124	24	7	543
ChrZ	6000001	7000000	0.3859	7	4	622
ChrZ	7000001	8000000	0.3827	186	0	786
ChrZ	8000001	9000000	0.3878	157	0	843
ChrZ	9000001	10000000	0.422	14	6	531
ChrZ	10000001	11000000	0.4984	10161	65	592
ChrZ	11000001	12000000	0.5071	28	22	392
ChrZ	12000001	13000000	0.4909	23	42	476
ChrZ	13000001	14000000	0.4084	23	16	410
ChrZ	14000001	15000000	0.3907	24	15	523
ChrZ	15000001	16000000	0.4037	7	13	400
ChrZ	16000001	17000000	0.4113	21	17	419
ChrZ	17000001	18000000	0.387	33	9	435
ChrZ	18000001	19000000	0.3831	15	3	519
ChrZ	19000001	20000000	0.3956	1610	14	395
ChrZ	20000001	21000000	0.413	51	19	385
ChrZ	21000001	22000000	0.3976	9	3	388
ChrZ	22000001	23000000	0.4014	14	7	519
ChrZ	23000001	24000000	0.3935	30	9	462
ChrZ	24000001	25000000	0.389	97	11	453
ChrZ	25000001	26000000	0.4315	4	13	401
ChrZ	26000001	27000000	0.4103	12	9	490
ChrZ	27000001	28000000	0.4121	6	16	464
ChrZ	28000001	29000000	0.4233	19	15	443
ChrZ	29000001	30000000	0.4078	9	13	398
ChrZ	30000001	31000000	0.4142	34	10	415
ChrZ	31000001	32000000	0.4168	22	26	433
ChrZ	32000001	33000000	0.385	131	5	584
ChrZ	33000001	34000000	0.3707	69	0	649
ChrZ	34000001	35000000	0.3778	68	2	722
ChrZ	35000001	36000000	0.3947	17	6	468
ChrZ	36000001	37000000	0.3929	12	6	455
ChrZ	37000001	38000000	0.3941	179	6	430
ChrZ	38000001	39000000	0.4027	87	11	450
ChrZ	39000001	40000000	0.3934	66	12	465
ChrZ	40000001	41000000	0.3874	29	11	466
ChrZ	41000001	42000000	0.4017	38	12	479
ChrZ	42000001	43000000	0.3896	57	8	495
ChrZ	43000001	44000000	0.3856	50	2	522
ChrZ	44000001	45000000	0.3957	118	11	461
ChrZ	45000001	46000000	0.4128	22	9	461
ChrZ	46000001	47000000	0.401	25	17	448
ChrZ	47000001	48000000	0.3764	14	2	629
ChrZ	48000001	49000000	0.3778	89	3	579
ChrZ	49000001	50000000	0.4129	51	13	402
ChrZ	50000001	51000000	0.4006	107	9	481
ChrZ	51000001	52000000	0.4009	2936	5	502
ChrZ	52000001	53000000	0.4114	20	20	452
ChrZ	53000001	54000000	0.4361	68	15	525
ChrZ	54000001	55000000	0.432	27	12	400
ChrZ	55000001	56000000	0.4426	19	12	386
ChrZ	56000001	57000000	0.4305	47	21	383
ChrZ	57000001	58000000	0.4164	34	12	499
ChrZ	58000001	59000000	0.3903	104	8	630
ChrZ	59000001	60000000	0.4074	45	9	655
ChrZ	60000001	61000000	0.3762	161	0	680
ChrZ	61000001	62000000	0.3772	18	1	513
ChrZ	62000001	63000000	0.3847	19	6	508
ChrZ	63000001	64000000	0.4026	44	11	446
ChrZ	64000001	65000000	0.405	28	12	486
ChrZ	65000001	66000000	0.3862	10	3	444
ChrZ	66000001	67000000	0.3905	11	9	402
ChrZ	67000001	68000000	0.3795	34	4	553
ChrZ	68000001	69000000	0.3845	48	4	506
ChrZ	69000001	70000000	0.4045	536	17	412
ChrZ	70000001	71000000	0.4502	71	23	438
ChrZ	71000001	72000000	0.3853	66	3	625
ChrZ	72000001	73000000	0.3871	29	4	504
ChrZ	73000001	74000000	0.3913	46	8	494
ChrZ	74000001	75000000	0.4011	52	6	458
ChrZ	75000001	76000000	0.4267	33	17	377
ChrZ	76000001	77000000	0.4262	27	16	377
ChrZ	77000001	78000000	0.4016	17	3	561
ChrZ	78000001	79000000	0.4335	90	13	494
ChrZ	79000001	80000000	0.3955	19	7	433
ChrZ	80000001	81000000	0.3766	29	4	535
ChrZ	81000001	82000000	0.3849	79	5	561
ChrZ	82000001	83000000	0.3912	25	9	484
ChrZ	83000001	84000000	0.3749	17	5	468
ChrZ	84000001	85000000	0.4433	123	15	526
ChrZ	85000001	86000000	0.4853	31	41	387
ChrZ	86000001	87000000	0.4416	15	27	417
ChrZ	87000001	88000000	0.4094	21	12	440
ChrZ	88000001	89000000	0.5438	693	59	500
ChrZ	89000001	90000000	0.4438	749	19	351
ChrZ	90000001	91000000	0.5308	586	52	290
ChrZ	91000001	92000000	0.3894	477	62	416

## Sheet: Fig1b
chromsome	windows	MaleCoverage	FemaleCoverage	MaletoFemale
chr5	1	0	0	NA
chr5	2	0	0	NA
chr5	3	0	0	NA
chr5	4	0	0	NA
chr5	5	0	0	NA
chr5	6	0	0	NA
chr5	7	0	0	NA
chr5	8	0	0	NA
chr5	9	0	0	NA
chr5	10	0	0	NA
chr5	11	0	0	NA
chr5	12	0	0	NA
chr5	13	0	0	NA
chr5	14	0	0	NA
chr5	15	0	0	NA
chr5	16	0	0	NA
chr5	17	0	0	NA
chr5	18	0	0	NA
chr5	19	0	0	NA
chr5	20	0	0	NA
chr5	21	0	0	NA
chr5	22	0	0	NA
chr5	23	0	0	NA
chr5	24	0	0	NA
chr5	25	0	0	NA
chr5	26	0	0	NA
chr5	27	0	0	NA
chr5	28	0	0	NA
chr5	29	0	0	NA
chr5	30	0	0	NA
chr5	31	0	0	NA
chr5	32	0	0	NA
chr5	33	0	0	NA
chr5	34	0	0	NA
chr5	35	0	0	NA
chr5	36	0	0	NA
chr5	37	0	0	NA
chr5	38	0	0	NA
chr5	39	0	0	NA
chr5	40	0	0	NA
chr5	41	17	14	1.21429
chr5	42	13	13	1
chr5	43	13	11	1.18182
chr5	44	13	14	0.928571
chr5	45	12	12	1
chr5	46	12	12	1
chr5	47	11	12	0.916667
chr5	48	10	10	1
chr5	49	11	11	1
chr5	50	11	11	1
chr5	51	11	12	0.916667
chr5	52	11	11	1
chr5	53	10	10	1
chr5	54	11	12	0.916667
chr5	55	9	12	0.75
chr5	56	10	11	0.909091
chr5	57	8	10	0.8
chr5	58	9	11	0.818182
chr5	59	10	11	0.909091
chr5	60	11	11	1
chr5	61	10	11	0.909091
chr5	62	10	11	0.909091
chr5	63	10	12	0.833333
chr5	64	10	10	1
chr5	65	11	12	0.916667
chr5	66	11	12	0.916667
chr5	67	11	12	0.916667
chr5	68	13	13	1
chr5	69	10	14	0.714286
chr5	70	12	11	1.09091
chr5	71	12	12	1
chr5	72	12	13	0.923077
chr5	73	12	11	1.09091
chr5	74	11	12	0.916667
chr5	75	12	12	1
chr5	76	12	12	1
chr5	77	11	11	1
chr5	78	12	12	1
chr5	79	12	12	1
chr5	80	14	12	1.16667
chr5	81	13	13	1
chr5	82	13	13	1
chr5	83	13	13	1
chr5	84	12	11	1.09091
chr5	85	10	10	1
chr5	86	9	10	0.9
chr5	87	11	11	1
chr5	88	11	11	1
chr5	89	12	12	1
chr5	90	12	13	0.923077
chr5	91	14	12	1.16667
chr5	92	12	11	1.09091
chr5	93	12	12	1
chr5	94	10	12	0.833333
chr5	95	11	12	0.916667
chr5	96	10	11	0.909091
chr5	97	12	11	1.09091
chr5	98	12	12	1
chr5	99	12	12	1
chr5	100	16	15	1.06667
chr5	101	20	18	1.11111
chr5	102	20	17	1.17647
chr5	103	19	18	1.05556
chr5	104	19	16	1.1875
chr5	105	17	15	1.13333
chr5	106	17	16	1.0625
chr5	107	18	16	1.125
chr5	108	18	16	1.125
chr5	109	17	15	1.13333
chr5	110	17	16	1.0625
chr5	111	18	16	1.125
chr5	112	19	14	1.35714
chr5	113	19	16	1.1875
chr5	114	19	16	1.1875
chr5	115	19	15	1.26667
chr5	116	19	16	1.1875
chr5	117	22	17	1.29412
chr5	118	22	17	1.29412
chr5	119	22	17	1.29412
chr5	120	21	18	1.16667
chr5	121	21	17	1.23529
chr5	122	20	16	1.25
chr5	123	19	16	1.1875
chr5	124	19	18	1.05556
chr5	125	20	16	1.25
chr5	126	21	18	1.16667
chr5	127	21	18	1.16667
chr5	128	21	17	1.23529
chr5	129	19	16	1.1875
chr5	130	19	17	1.11765
chr5	131	20	16	1.25
chr5	132	20	17	1.17647
chr5	133	19	16	1.1875
chr5	134	20	15	1.33333
chr5	135	20	17	1.17647
chr5	136	18	13	1.38462
chr5	137	14	14	1
chr5	138	15	15	1
chr5	139	16	15	1.06667
chr5	140	16	16	1
chr5	141	16	15	1.06667
chr5	142	18	15	1.2
chr5	143	18	16	1.125
chr5	144	19	16	1.1875
chr5	145	18	16	1.125
chr5	146	16	13	1.23077
chr5	147	17	15	1.13333
chr5	148	16	13	1.23077
chr5	149	14	12	1.16667
chr5	150	13	13	1
chr5	151	13	11	1.18182
chr5	152	12	12	1
chr5	153	13	13	1
chr5	154	15	14	1.07143
chr5	155	13	15	0.866667
chr5	156	13	13	1
chr5	157	13	13	1
chr5	158	12	12	1
chr5	159	13	12	1.08333
chr5	160	13	13	1
chr5	161	16	14	1.14286
chr5	162	13	13	1
chr5	163	14	13	1.07692
chr5	164	13	14	0.928571
chr5	165	14	13	1.07692
chr5	166	13	14	0.928571
chr5	167	13	12	1.08333
chr5	168	13	13	1
chr5	169	14	13	1.07692
chr5	170	16	13	1.23077
chr5	171	15	14	1.07143
chr5	172	15	14	1.07143
chr5	173	16	14	1.14286
chr5	174	15	13	1.15385
chr5	175	16	15	1.06667
chr5	176	17	15	1.13333
chr5	177	16	15	1.06667
chr5	178	18	16	1.125
chr5	179	16	14	1.14286
chr5	180	17	14	1.21429
chr5	181	16	16	1
chr5	182	17	15	1.13333
chr5	183	16	15	1.06667
chr5	184	18	16	1.125
chr5	185	17	17	1
chr5	186	19	16	1.1875
chr5	187	17	14	1.21429
chr5	188	17	16	1.0625
chr5	189	17	14	1.21429
chr5	190	17	15	1.13333
chr5	191	18	15	1.2
chr5	192	18	16	1.125
chr5	193	17	16	1.0625
chr5	194	17	15	1.13333
chr5	195	16	14	1.14286
chr5	196	15	14	1.07143
chr5	197	15	13	1.15385
chr5	198	14	13	1.07692
chr5	199	13	12	1.08333
chr5	200	14	12	1.16667
chr5	201	14	13	1.07692
chr5	202	15	14	1.07143
chr5	203	14	15	0.933333
chr5	204	15	13	1.15385
chr5	205	15	14	1.07143
chr5	206	14	14	1
chr5	207	13	13	1
chr5	208	13	14	0.928571
chr5	209	14	13	1.07692
chr5	210	14	13	1.07692
chr5	211	13	13	1
chr5	212	14	14	1
chr5	213	17	15	1.13333
chr5	214	18	18	1
chr5	215	19	17	1.11765
chr5	216	19	14	1.35714
chr5	217	17	14	1.21429
chr5	218	16	14	1.14286
chr5	219	18	16	1.125
chr5	220	16	14	1.14286
chr5	221	16	14	1.14286
chr5	222	16	14	1.14286
chr5	223	16	15	1.06667
chr5	224	16	14	1.14286
chr5	225	16	15	1.06667
chr5	226	16	14	1.14286
chr5	227	16	14	1.14286
chr5	228	14	14	1
chr5	229	14	13	1.07692
chr5	230	14	13	1.07692
chr5	231	18	15	1.2
chr5	232	20	17	1.17647
chr5	233	21	16	1.3125
chr5	234	18	16	1.125
chr5	235	20	17	1.17647
chr5	236	19	16	1.1875
chr5	237	18	15	1.2
chr5	238	21	16	1.3125
chr5	239	19	17	1.11765
chr5	240	20	18	1.11111
chr5	241	19	17	1.11765
chr5	242	18	15	1.2
chr5	243	20	15	1.33333
chr5	244	19	15	1.26667
chr5	245	18	16	1.125
chr5	246	19	15	1.26667
chr5	247	20	18	1.11111
chr5	248	17	15	1.13333
chr5	249	16	14	1.14286
chr5	250	15	12	1.25
chr5	251	15	14	1.07143
chr5	252	16	15	1.06667
chr5	253	16	15	1.06667
chr5	254	16	14	1.14286
chr5	255	16	14	1.14286
chr5	256	16	14	1.14286
chr5	257	17	15	1.13333
chr5	258	14	14	1
chr5	259	12	10	1.2
chr5	260	12	8	1.5
chr5	261	15	13	1.15385
chr5	262	15	15	1
chr5	263	16	14	1.14286
chr5	264	15	15	1
chr5	265	17	14	1.21429
chr5	266	16	14	1.14286
chr5	267	13	13	1
chr5	268	12	12	1
chr5	269	12	11	1.09091
chr5	270	11	12	0.916667
chr5	271	8	8	1
chr5	272	7	8	0.875
chr5	273	6	6	1
chr5	274	11	11	1
chr5	275	10	11	0.909091
chr5	276	10	10	1
chr5	277	10	11	0.909091
chr5	278	11	11	1
chr5	279	12	13	0.923077
chr5	280	14	14	1
chr5	281	13	12	1.08333
chr5	282	13	12	1.08333
chr5	283	13	13	1
chr5	284	15	14	1.07143
chr5	285	13	12	1.08333
chr5	286	15	11	1.36364
chr5	287	14	12	1.16667
chr5	288	15	15	1
chr5	289	17	17	1
chr5	290	18	14	1.28571
chr5	291	17	15	1.13333
chr5	292	20	17	1.17647
chr5	293	18	16	1.125
chr5	294	19	15	1.26667
chr5	295	19	15	1.26667
chr5	296	18	15	1.2
chr5	297	18	16	1.125
chr5	298	19	15	1.26667
chr5	299	20	16	1.25
chr5	300	19	15	1.26667
chr5	301	19	16	1.1875
chr5	302	17	15	1.13333
chr5	303	18	16	1.125
chr5	304	19	16	1.1875
chr5	305	19	16	1.1875
chr5	306	18	15	1.2
chr5	307	18	15	1.2
chr5	308	17	13	1.30769
chr5	309	17	12	1.41667
chr5	310	16	14	1.14286
chr5	311	17	14	1.21429
chr5	312	17	14	1.21429
chr5	313	14	8	1.75
chr5	314	15	11	1.36364
chr5	315	15	13	1.15385
chr5	316	13	13	1
chr5	317	15	14	1.07143
chr5	318	16	15	1.06667
chr5	319	17	14	1.21429
chr5	320	16	14	1.14286
chr5	321	16	14	1.14286
chr5	322	16	13	1.23077
chr5	323	14	14	1
chr5	324	15	14	1.07143
chr5	325	13	13	1
chr5	326	12	12	1
chr5	327	13	12	1.08333
chr5	328	14	14	1
chr5	329	13	13	1
chr5	330	15	15	1
chr5	331	14	14	1
chr5	332	13	12	1.08333
chr5	333	13	13	1
chr5	334	15	13	1.15385
chr5	335	12	13	0.923077
chr5	336	14	12	1.16667
chr5	337	15	13	1.15385
chr5	338	14	15	0.933333
chr5	339	15	16	0.9375
chr5	340	15	14	1.07143
chr5	341	14	14	1
chr5	342	12	13	0.923077
chr5	343	14	14	1
chr5	344	14	13	1.07692
chr5	345	14	13	1.07692
chr5	346	15	15	1
chr5	347	15	16	0.9375
chr5	348	15	14	1.07143
chr5	349	13	13	1
chr5	350	13	12	1.08333
chr5	351	12	12	1
chr5	352	11	14	0.785714
chr5	353	13	14	0.928571
chr5	354	10	10	1
chr5	355	11	12	0.916667
chr5	356	11	12	0.916667
chr5	357	11	12	0.916667
chr5	358	11	13	0.846154
chr5	359	11	12	0.916667
chr5	360	13	13	1
chr5	361	11	13	0.846154
chr5	362	12	12	1
chr5	363	12	13	0.923077
chr5	364	11	11	1
chr5	365	13	12	1.08333
chr5	366	15	15	1
chr5	367	11	12	0.916667
chr5	368	11	13	0.846154
chr5	369	11	10	1.1
chr5	370	11	13	0.846154
chr5	371	11	13	0.846154
chr5	372	11	12	0.916667
chr5	373	11	12	0.916667
chr5	374	10	12	0.833333
chr5	375	9	10	0.9
chr5	376	10	11	0.909091
chr5	377	11	13	0.846154
chr5	378	11	12	0.916667
chr5	379	11	13	0.846154
chr5	380	12	13	0.923077
chr5	381	11	13	0.846154
chr5	382	13	13	1
chr5	383	13	14	0.928571
chr5	384	14	12	1.16667
chr5	385	12	13	0.923077
chr5	386	14	14	1
chr5	387	14	13	1.07692
chr5	388	14	14	1
chr5	389	12	14	0.857143
chr5	390	15	14	1.07143
chr5	391	13	12	1.08333
chr5	392	13	14	0.928571
chr5	393	13	13	1
chr5	394	13	13	1
chr5	395	13	13	1
chr5	396	13	13	1
chr5	397	13	13	1
chr5	398	12	11	1.09091
chr5	399	12	13	0.923077
chr5	400	13	13	1
chr5	401	12	13	0.923077
chr5	402	11	13	0.846154
chr5	403	12	13	0.923077
chr5	404	11	10	1.1
chr5	405	10	13	0.769231
chr5	406	11	12	0.916667
chr5	407	10	10	1
chr5	408	10	11	0.909091
chr5	409	10	11	0.909091
chr5	410	11	12	0.916667
chr5	411	10	11	0.909091
chr5	412	9	11	0.818182
chr5	413	8	10	0.8
chr5	414	10	10	1
chr5	415	10	12	0.833333
chr5	416	10	12	0.833333
chr5	417	9	11	0.818182
chr5	418	10	11	0.909091
chr5	419	10	11	0.909091
chr5	420	8	11	0.727273
chr5	421	10	10	1
chr5	422	9	10	0.9
chr5	423	9	11	0.818182
chr5	424	10	11	0.909091
chr5	425	9	11	0.818182
chr5	426	9	10	0.9
chr5	427	9	12	0.75
chr5	428	9	10	0.9
chr5	429	9	11	0.818182
chr5	430	9	12	0.75
chr5	431	11	12	0.916667
chr5	432	10	11	0.909091
chr5	433	10	12	0.833333
chr5	434	11	12	0.916667
chr5	435	11	12	0.916667
chr5	436	11	12	0.916667
chr5	437	10	10	1
chr5	438	11	13	0.846154
chr5	439	11	12	0.916667
chr5	440	12	14	0.857143
chr5	441	11	12	0.916667
chr5	442	10	12	0.833333
chr5	443	10	12	0.833333
chr5	444	11	11	1
chr5	445	11	12	0.916667
chr5	446	12	13	0.923077
chr5	447	10	11	0.909091
chr5	448	9	10	0.9
chr5	449	10	11	0.909091
chr5	450	11	12	0.916667
chr5	451	13	13	1
chr5	452	13	12	1.08333
chr5	453	12	12	1
chr5	454	12	12	1
chr5	455	10	12	0.833333
chr5	456	10	10	1
chr5	457	11	11	1
chr5	458	12	12	1
chr5	459	11	11	1
chr5	460	12	12	1
chr5	461	11	11	1
chr5	462	12	13	0.923077
chr5	463	14	11	1.27273
chr5	464	14	13	1.07692
chr5	465	13	12	1.08333
chr5	466	12	11	1.09091
chr5	467	11	11	1
chr5	468	12	12	1
chr5	469	12	12	1
chr5	470	12	12	1
chr5	471	12	12	1
chr5	472	12	13	0.923077
chr5	473	12	12	1
chr5	474	13	13	1
chr5	475	12	13	0.923077
chr5	476	12	13	0.923077
chr5	477	10	11	0.909091
chr5	478	10	11	0.909091
chr5	479	10	9	1.11111
chr5	480	11	11	1
chr5	481	10	11	0.909091
chr5	482	11	12	0.916667
chr5	483	11	12	0.916667
chr5	484	12	12	1
chr5	485	11	12	0.916667
chr5	486	13	12	1.08333
chr5	487	12	12	1
chr5	488	13	13	1
chr5	489	13	14	0.928571
chr5	490	13	14	0.928571
chr5	491	14	12	1.16667
chr5	492	16	15	1.06667
chr5	493	13	14	0.928571
chr5	494	13	13	1
chr5	495	14	13	1.07692
chr5	496	14	12	1.16667
chr5	497	14	12	1.16667
chr5	498	15	13	1.15385
chr5	499	14	13	1.07692
chr5	500	15	15	1
chr5	501	16	13	1.23077
chr5	502	14	15	0.933333
chr5	503	12	14	0.857143
chr5	504	15	14	1.07143
chr5	505	14	14	1
chr5	506	14	14	1
chr5	507	15	15	1
chr5	508	14	13	1.07692
chr5	509	15	15	1
chr5	510	14	14	1
chr5	511	13	13	1
chr5	512	13	12	1.08333
chr5	513	12	13	0.923077
chr5	514	13	12	1.08333
chr5	515	12	11	1.09091
chr5	516	11	11	1
chr5	517	12	12	1
chr5	518	11	13	0.846154
chr5	519	11	11	1
chr5	520	11	11	1
chr5	521	12	12	1
chr5	522	11	12	0.916667
chr5	523	10	12	0.833333
chr5	524	11	13	0.846154
chr5	525	12	11	1.09091
chr5	526	12	11	1.09091
chr5	527	11	12	0.916667
chr5	528	11	12	0.916667
chr5	529	12	13	0.923077
chr5	530	14	14	1
chr5	531	14	13	1.07692
chr5	532	14	13	1.07692
chr5	533	14	14	1
chr5	534	13	13	1
chr5	535	12	13	0.923077
chr5	536	11	12	0.916667
chr5	537	11	12	0.916667
chr5	538	12	12	1
chr5	539	13	12	1.08333
chr5	540	12	12	1
chr5	541	11	11	1
chr5	542	10	11	0.909091
chr5	543	11	12	0.916667
chr5	544	9	10	0.9
chr5	545	11	10	1.1
chr5	546	9	11	0.818182
chr5	547	11	11	1
chr5	548	10	11	0.909091
chr5	549	9	10	0.9
chr5	550	10	11	0.909091
chr5	551	9	10	0.9
chr5	552	9	12	0.75
chr5	553	8	10	0.8
chr5	554	10	12	0.833333
chr5	555	9	11	0.818182
chr5	556	10	12	0.833333
chr5	557	9	11	0.818182
chr5	558	10	11	0.909091
chr5	559	8	9	0.888889
chr5	560	10	10	1
chr5	561	10	11	0.909091
chr5	562	11	11	1
chr5	563	10	11	0.909091
chr5	564	10	11	0.909091
chr5	565	10	11	0.909091
chr5	566	10	12	0.833333
chr5	567	10	10	1
chr5	568	9	11	0.818182
chr5	569	11	11	1
chr5	570	10	10	1
chr5	571	12	13	0.923077
chr5	572	12	12	1
chr5	573	10	11	0.909091
chr5	574	10	12	0.833333
chr5	575	11	12	0.916667
chr5	576	12	12	1
chr5	577	11	12	0.916667
chr5	578	12	12	1
chr5	579	12	12	1
chr5	580	12	11	1.09091
chr5	581	11	12	0.916667
chr5	582	10	10	1
chr5	583	11	13	0.846154
chr5	584	11	10	1.1
chr5	585	10	9	1.11111
chr5	586	11	11	1
chr5	587	12	11	1.09091
chr5	588	12	12	1
chr5	589	13	13	1
chr5	590	11	12	0.916667
chr5	591	13	13	1
chr5	592	14	13	1.07692
chr5	593	12	11	1.09091
chr5	594	12	13	0.923077
chr5	595	11	12	0.916667
chr5	596	11	12	0.916667
chr5	597	11	11	1
chr5	598	11	11	1
chr5	599	11	10	1.1
chr5	600	10	11	0.909091
chr5	601	12	12	1
chr5	602	12	13	0.923077
chr5	603	12	12	1
chr5	604	12	12	1
chr5	605	12	12	1
chr5	606	12	11	1.09091
chr5	607	11	12	0.916667
chr5	608	12	11	1.09091
chr5	609	12	12	1
chr5	610	12	12	1
chr5	611	14	13	1.07692
chr5	612	14	13	1.07692
chr5	613	13	13	1
chr5	614	13	13	1
chr5	615	14	13	1.07692
chr5	616	14	13	1.07692
chr5	617	12	12	1
chr5	618	12	13	0.923077
chr5	619	11	12	0.916667
chr5	620	11	11	1
chr5	621	11	12	0.916667
chr5	622	11	12	0.916667
chr5	623	10	11	0.909091
chr5	624	11	12	0.916667
chr5	625	11	12	0.916667
chr5	626	11	12	0.916667
chr5	627	9	10	0.9
chr5	628	9	11	0.818182
chr5	629	10	11	0.909091
chr5	630	10	11	0.909091
chr5	631	10	10	1
chr5	632	10	11	0.909091
chr5	633	10	11	0.909091
chr5	634	10	12	0.833333
chr5	635	10	11	0.909091
chr5	636	11	11	1
chr5	637	10	11	0.909091
chr5	638	9	12	0.75
chr5	639	9	11	0.818182
chr5	640	10	12	0.833333
chr5	641	11	12	0.916667
chr5	642	10	10	1
chr5	643	11	11	1
chr5	644	10	11	0.909091
chr5	645	9	11	0.818182
chr5	646	11	11	1
chr5	647	9	11	0.818182
chr5	648	8	11	0.727273
chr5	649	9	10	0.9
chr5	650	9	11	0.818182
chr5	651	8	9	0.888889
chr5	652	9	10	0.9
chr5	653	8	10	0.8
chr5	654	8	9	0.888889
chr5	655	9	10	0.9
chr5	656	8	10	0.8
chr5	657	7	9	0.777778
chr5	658	7	10	0.7
chr5	659	8	9	0.888889
chr5	660	8	9	0.888889
chr5	661	7	8	0.875
chr5	662	7	7	1
chr5	663	8	9	0.888889
chr5	664	8	11	0.727273
chr5	665	7	8	0.875
chr5	666	8	8	1
chr5	667	7	9	0.777778
chr5	668	7	9	0.777778
chr5	669	8	10	0.8
chr5	670	7	10	0.7
chr5	671	9	9	1
chr5	672	8	10	0.8
chr5	673	8	9	0.888889
chr5	674	6	8	0.75
chr5	675	8	10	0.8
chr5	676	8	9	0.888889
chr5	677	8	10	0.8
chr5	678	8	11	0.727273
chr5	679	9	10	0.9
chr5	680	12	14	0.857143
chr5	681	13	13	1
chr5	682	10	13	0.769231
chr5	683	12	13	0.923077
chr5	684	12	14	0.857143
chr5	685	11	12	0.916667
chr5	686	10	11	0.909091
chr5	687	10	11	0.909091
chr5	688	10	11	0.909091
chr5	689	11	12	0.916667
chr5	690	11	13	0.846154
chr5	691	12	11	1.09091
chr5	692	12	12	1
chr5	693	11	12	0.916667
chr5	694	13	12	1.08333
chr5	695	12	13	0.923077
chr5	696	13	13	1
chr5	697	13	13	1
chr5	698	12	14	0.857143
chr5	699	13	13	1
chr5	700	12	14	0.857143
chr5	701	12	11	1.09091
chr5	702	13	12	1.08333
chr5	703	12	13	0.923077
chr5	704	12	12	1
chr5	705	13	12	1.08333
chr5	706	13	12	1.08333
chr5	707	13	13	1
chr5	708	13	12	1.08333
chr5	709	13	13	1
chr5	710	13	13	1
chr5	711	12	13	0.923077
chr5	712	12	13	0.923077
chr5	713	12	12	1
chr5	714	12	13	0.923077
chr5	715	12	13	0.923077
chr5	716	11	11	1
chr5	717	11	10	1.1
chr5	718	12	12	1
chr5	719	13	13	1
chr5	720	13	12	1.08333
chr5	721	12	12	1
chr5	722	12	10	1.2
chr5	723	12	12	1
chr5	724	12	12	1
chr5	725	13	14	0.928571
chr5	726	14	13	1.07692
chr5	727	16	14	1.14286
chr5	728	16	14	1.14286
chr5	729	16	14	1.14286
chr5	730	12	13	0.923077
chr5	731	11	12	0.916667
chr5	732	11	13	0.846154
chr5	733	13	13	1
chr5	734	10	12	0.833333
chr5	735	12	14	0.857143
chr5	736	12	14	0.857143
chr5	737	13	14	0.928571
chr5	738	13	13	1
chr5	739	13	13	1
chr5	740	13	14	0.928571
chr5	741	13	13	1
chr5	742	12	13	0.923077
chr5	743	12	12	1
chr5	744	13	14	0.928571
chr5	745	15	13	1.15385
chr5	746	13	12	1.08333
chr5	747	15	14	1.07143
chr5	748	15	14	1.07143
chr5	749	16	15	1.06667
chr5	750	17	16	1.0625
chr5	751	18	15	1.2
chr5	752	17	14	1.21429
chr5	753	18	16	1.125
chr5	754	17	14	1.21429
chr5	755	17	15	1.13333
chr5	756	17	15	1.13333
chr5	757	15	15	1
chr5	758	15	13	1.15385
chr5	759	14	14	1
chr5	760	14	12	1.16667
chr5	761	14	13	1.07692
chr5	762	15	15	1
chr5	763	15	15	1
chr5	764	12	11	1.09091
chr5	765	13	12	1.08333
chr5	766	13	13	1
chr5	767	14	14	1
chr5	768	12	12	1
chr5	769	13	12	1.08333
chr5	770	12	12	1
chr5	771	12	11	1.09091
chr5	772	13	11	1.18182
chr5	773	12	13	0.923077
chr5	774	13	12	1.08333
chr5	775	11	12	0.916667
chr5	776	11	12	0.916667
chr5	777	11	12	0.916667
chr5	778	13	12	1.08333
chr5	779	11	12	0.916667
chr5	780	11	12	0.916667
chr5	781	11	12	0.916667
chr5	782	12	11	1.09091
chr5	783	14	12	1.16667
chr5	784	12	11	1.09091
chr5	785	12	13	0.923077
chr5	786	12	12	1
chr5	787	11	12	0.916667
chr5	788	15	14	1.07143
chr5	789	13	14	0.928571
chr5	790	14	14	1
chr5	791	12	12	1
chr5	792	14	12	1.16667
chr5	793	14	14	1
chr5	794	13	13	1
chr5	795	15	13	1.15385
chr5	796	13	13	1
chr5	797	11	12	0.916667
chr5	798	13	12	1.08333
chr5	799	11	12	0.916667
chr5	800	12	12	1
chr5	801	13	13	1
chr5	802	14	13	1.07692
chr5	803	11	12	0.916667
chr5	804	12	10	1.2
chr5	805	11	12	0.916667
chr5	806	13	14	0.928571
chr5	807	12	12	1
chr5	808	13	12	1.08333
chr5	809	10	11	0.909091
chr5	810	11	12	0.916667
chr5	811	11	11	1
chr5	812	11	11	1
chr5	813	11	12	0.916667
chr5	814	11	11	1
chr5	815	13	12	1.08333
chr5	816	14	13	1.07692
chr5	817	14	14	1
chr5	818	15	15	1
chr5	819	17	16	1.0625
chr5	820	14	14	1
chr5	821	13	13	1
chr5	822	13	12	1.08333
chr5	823	11	12	0.916667
chr5	824	10	11	0.909091
chr5	825	11	12	0.916667
chr5	826	11	11	1
chr5	827	12	12	1
chr5	828	11	12	0.916667
chr5	829	10	11	0.909091
chr5	830	10	13	0.769231
chr5	831	11	11	1
chr5	832	11	11	1
chr5	833	10	10	1
chr5	834	10	11	0.909091
chr5	835	10	11	0.909091
chr5	836	12	13	0.923077
chr5	837	12	13	0.923077
chr5	838	10	12	0.833333
chr5	839	10	11	0.909091
chr5	840	12	12	1
chr5	841	13	13	1
chr5	842	14	15	0.933333
chr5	843	13	13	1
chr5	844	13	12	1.08333
chr5	845	12	12	1
chr5	846	10	12	0.833333
chr5	847	11	11	1
chr5	848	11	10	1.1
chr5	849	12	12	1
chr5	850	11	11	1
chr5	851	10	12	0.833333
chr5	852	10	11	0.909091
chr5	853	11	11	1
chr5	854	11	13	0.846154
chr5	855	12	13	0.923077
chr5	856	12	12	1
chr5	857	13	12	1.08333
chr5	858	13	12	1.08333
chr5	859	15	14	1.07143
chr5	860	15	14	1.07143
chr5	861	15	14	1.07143
chr5	862	12	12	1
chr5	863	11	12	0.916667
chr5	864	11	11	1
chr5	865	11	11	1
chr5	866	11	11	1
chr5	867	12	12	1
chr5	868	12	14	0.857143
chr5	869	11	13	0.846154
chr5	870	11	11	1
chr5	871	12	12	1
chr5	872	12	12	1
chr5	873	11	12	0.916667
chr5	874	12	12	1
chr5	875	11	9	1.22222
chr5	876	13	11	1.18182
chr5	877	15	13	1.15385
chr5	878	15	12	1.25
chr5	879	14	13	1.07692
chr5	880	12	12	1
chr5	881	14	12	1.16667
chr5	882	13	13	1
chr5	883	13	12	1.08333
chr5	884	13	14	0.928571
chr5	885	14	13	1.07692
chr5	886	12	12	1
chr5	887	12	13	0.923077
chr5	888	12	12	1
chr5	889	15	12	1.25
chr5	890	13	14	0.928571
chr5	891	12	11	1.09091
chr5	892	13	13	1
chr5	893	14	12	1.16667
chr5	894	13	14	0.928571
chr5	895	11	12	0.916667
chr5	896	12	12	1
chr5	897	14	12	1.16667
chr5	898	12	13	0.923077
chr5	899	13	14	0.928571
chr5	900	13	11	1.18182
chr5	901	11	11	1
chr5	902	13	12	1.08333
chr5	903	14	15	0.933333
chr5	904	13	13	1
chr5	905	11	12	0.916667
chr5	906	11	12	0.916667
chr5	907	10	12	0.833333
chr5	908	10	11	0.909091
chr5	909	10	11	0.909091
chr5	910	13	12	1.08333
chr5	911	11	12	0.916667
chr5	912	11	12	0.916667
chr5	913	10	12	0.833333
chr5	914	10	10	1
chr5	915	11	12	0.916667
chr5	916	11	12	0.916667
chr5	917	10	11	0.909091
chr5	918	10	11	0.909091
chr5	919	10	11	0.909091
chr5	920	10	12	0.833333
chr5	921	11	13	0.846154
chr5	922	11	12	0.916667
chr5	923	12	12	1
chr5	924	12	13	0.923077
chr5	925	12	12	1
chr5	926	12	11	1.09091
chr5	927	13	12	1.08333
chr5	928	15	14	1.07143
chr5	929	17	15	1.13333
chr5	930	16	14	1.14286
chr5	931	17	15	1.13333
chr5	932	17	14	1.21429
chr5	933	16	16	1
chr5	934	14	14	1
chr5	935	15	14	1.07143
chr5	936	14	14	1
chr5	937	13	14	0.928571
chr5	938	11	14	0.785714
chr5	939	10	10	1
chr5	940	10	10	1
chr5	941	9	10	0.9
chr5	942	10	11	0.909091
chr5	943	12	13	0.923077
chr5	944	13	12	1.08333
chr5	945	12	12	1
chr5	946	11	10	1.1
chr5	947	13	12	1.08333
chr5	948	17	15	1.13333
chr5	949	16	16	1
chr5	950	16	15	1.06667
chr5	951	15	15	1
chr5	952	14	13	1.07692
chr5	953	14	14	1
chr5	954	12	13	0.923077
chr5	955	12	13	0.923077
chr5	956	14	14	1
chr5	957	13	13	1
chr5	958	15	13	1.15385
chr5	959	13	14	0.928571
chr5	960	13	14	0.928571
chr5	961	13	12	1.08333
chr5	962	12	12	1
chr5	963	12	12	1
chr5	964	11	14	0.785714
chr5	965	11	12	0.916667
chr5	966	11	12	0.916667
chr5	967	11	12	0.916667
chr5	968	10	12	0.833333
chr5	969	9	11	0.818182
chr5	970	9	10	0.9
chr5	971	9	10	0.9
chr5	972	10	11	0.909091
chr5	973	10	12	0.833333
chr5	974	10	11	0.909091
chr5	975	9	10	0.9
chr5	976	8	10	0.8
chr5	977	10	12	0.833333
chr5	978	9	11	0.818182
chr5	979	11	13	0.846154
chr5	980	10	10	1
chr5	981	10	11	0.909091
chr5	982	9	11	0.818182
chr5	983	11	12	0.916667
chr5	984	9	11	0.818182
chr5	985	12	11	1.09091
chr5	986	12	12	1
chr5	987	13	13	1
chr5	988	14	14	1
chr5	989	11	12	0.916667
chr5	990	11	12	0.916667
chr5	991	10	11	0.909091
chr5	992	9	11	0.818182
chr5	993	11	12	0.916667
chr5	994	11	11	1
chr5	995	9	10	0.9
chr5	996	10	10	1
chr5	997	10	11	0.909091
chr5	998	10	11	0.909091
chr5	999	12	12	1
chr5	1000	11	11	1
chr5	1001	10	10	1
chr5	1002	9	10	0.9
chr5	1003	10	11	0.909091
chr5	1004	10	11	0.909091
chr5	1005	10	11	0.909091
chr5	1006	10	10	1
chr5	1007	10	13	0.769231
chr5	1008	11	10	1.1
chr5	1009	12	14	0.857143
chr5	1010	11	12	0.916667
chr5	1011	10	13	0.769231
chr5	1012	10	12	0.833333
chr5	1013	11	11	1
chr5	1014	11	12	0.916667
chr5	1015	12	11	1.09091
chr5	1016	12	11	1.09091
chr5	1017	11	12	0.916667
chr5	1018	12	12	1
chr5	1019	12	13	0.923077
chr5	1020	13	11	1.18182
chr5	1021	10	11	0.909091
chr5	1022	10	11	0.909091
chr5	1023	9	11	0.818182
chr5	1024	11	11	1
chr5	1025	11	10	1.1
chr5	1026	9	9	1
chr5	1027	9	11	0.818182
chr5	1028	11	11	1
chr5	1029	9	11	0.818182
chr5	1030	10	11	0.909091
chr5	1031	12	13	0.923077
chr5	1032	10	11	0.909091
chr5	1033	11	12	0.916667
chr5	1034	9	11	0.818182
chr5	1035	10	11	0.909091
chr5	1036	9	11	0.818182
chr5	1037	11	13	0.846154
chr5	1038	10	11	0.909091
chr5	1039	9	11	0.818182
chr5	1040	9	10	0.9
chr5	1041	11	11	1
chr5	1042	10	12	0.833333
chr5	1043	11	12	0.916667
chr5	1044	11	12	0.916667
chr5	1045	11	13	0.846154
chr5	1046	11	11	1
chr5	1047	12	12	1
chr5	1048	11	12	0.916667
chr5	1049	12	11	1.09091
chr5	1050	10	11	0.909091
chr5	1051	11	11	1
chr5	1052	11	11	1
chr5	1053	10	12	0.833333
chr5	1054	11	12	0.916667
chr5	1055	11	10	1.1
chr5	1056	10	9	1.11111
chr5	1057	11	12	0.916667
chr5	1058	11	12	0.916667
chr5	1059	11	11	1
chr5	1060	12	13	0.923077
chr5	1061	12	12	1
chr5	1062	13	12	1.08333
chr5	1063	12	12	1
chr5	1064	12	12	1
chr5	1065	13	13	1
chr5	1066	13	12	1.08333
chr5	1067	13	13	1
chr5	1068	13	12	1.08333
chr5	1069	12	12	1
chr5	1070	16	13	1.23077
chr5	1071	16	15	1.06667
chr5	1072	13	13	1
chr5	1073	12	13	0.923077
chr5	1074	11	11	1
chr5	1075	11	12	0.916667
chr5	1076	11	11	1
chr5	1077	14	13	1.07692
chr5	1078	13	13	1
chr5	1079	14	14	1
chr5	1080	14	13	1.07692
chr5	1081	16	13	1.23077
chr5	1082	16	15	1.06667
chr5	1083	15	15	1
chr5	1084	16	15	1.06667
chr5	1085	15	13	1.15385
chr5	1086	15	13	1.15385
chr5	1087	12	14	0.857143
chr5	1088	11	12	0.916667
chr5	1089	12	14	0.857143
chr5	1090	13	12	1.08333
chr5	1091	12	12	1
chr5	1092	12	12	1
chr5	1093	12	13	0.923077
chr5	1094	13	13	1
chr5	1095	12	12	1
chr5	1096	13	12	1.08333
chr5	1097	11	12	0.916667
chr5	1098	11	10	1.1
chr5	1099	11	10	1.1
chr5	1100	12	13	0.923077
chr5	1101	12	11	1.09091
chr5	1102	12	12	1
chr5	1103	13	12	1.08333
chr5	1104	12	12	1
chr5	1105	12	12	1
chr5	1106	12	13	0.923077
chr5	1107	11	12	0.916667
chr5	1108	11	12	0.916667
chr5	1109	11	12	0.916667
chr5	1110	13	13	1
chr5	1111	11	12	0.916667
chr5	1112	11	12	0.916667
chr5	1113	12	12	1
chr5	1114	14	14	1
chr5	1115	13	13	1
chr5	1116	14	13	1.07692
chr5	1117	15	13	1.15385
chr5	1118	17	15	1.13333
chr5	1119	12	10	1.2
chr5	1120	18	14	1.28571
chr5	1121	19	16	1.1875
chr5	1122	18	16	1.125
chr5	1123	18	17	1.05882
chr5	1124	20	15	1.33333
chr5	1125	18	14	1.28571
chr5	1126	19	16	1.1875
chr5	1127	19	15	1.26667
chr5	1128	19	17	1.11765
chr5	1129	19	17	1.11765
chr5	1130	18	15	1.2
chr5	1131	19	16	1.1875
chr5	1132	20	17	1.17647
chr5	1133	20	17	1.17647
chr5	1134	22	18	1.22222
chr5	1135	20	16	1.25
chr5	1136	17	15	1.13333
chr5	1137	17	14	1.21429
chr5	1138	17	14	1.21429
chr5	1139	18	15	1.2
chr5	1140	18	16	1.125
chr5	1141	19	15	1.26667
chr5	1142	15	14	1.07143
chr5	1143	15	14	1.07143
chr5	1144	16	14	1.14286
chr5	1145	14	14	1
chr5	1146	14	15	0.933333
chr5	1147	18	15	1.2
chr5	1148	18	17	1.05882
chr5	1149	17	15	1.13333
chr5	1150	17	16	1.0625
chr5	1151	18	15	1.2
chr5	1152	16	15	1.06667
chr5	1153	16	16	1
chr5	1154	17	14	1.21429
chr5	1155	18	15	1.2
chr5	1156	16	14	1.14286
chr5	1157	16	15	1.06667
chr5	1158	16	14	1.14286
chr5	1159	15	14	1.07143
chr5	1160	14	13	1.07692
chr5	1161	13	14	0.928571
chr5	1162	18	15	1.2
chr5	1163	17	15	1.13333
chr5	1164	16	13	1.23077
chr5	1165	15	14	1.07143
chr5	1166	15	14	1.07143
chr5	1167	16	15	1.06667
chr5	1168	15	14	1.07143
chr5	1169	18	16	1.125
chr5	1170	19	18	1.05556
chr5	1171	19	17	1.11765
chr5	1172	19	16	1.1875
chr5	1173	16	14	1.14286
chr5	1174	14	12	1.16667
chr5	1175	15	14	1.07143
chr5	1176	15	14	1.07143
chr5	1177	17	15	1.13333
chr5	1178	19	16	1.1875
chr5	1179	15	14	1.07143
chr5	1180	12	13	0.923077
chr5	1181	12	12	1
chr5	1182	10	11	0.909091
chr5	1183	12	10	1.2
chr5	1184	15	14	1.07143
chr5	1185	18	17	1.05882
chr5	1186	20	16	1.25
chr5	1187	19	16	1.1875
chr5	1188	18	15	1.2
chr5	1189	19	16	1.1875
chr5	1190	19	16	1.1875
chr5	1191	21	15	1.4
chr5	1192	20	18	1.11111
chr5	1193	21	17	1.23529
chr5	1194	19	16	1.1875
chr5	1195	18	16	1.125
chr5	1196	17	16	1.0625
chr5	1197	14	10	1.4
chr5	1198	8	6	1.33333
chr5	1199	16	13	1.23077
chr5	1200	19	16	1.1875
chr5	1201	19	16	1.1875
chr5	1202	19	16	1.1875
chr5	1203	19	16	1.1875
chr5	1204	21	17	1.23529
chr5	1205	21	17	1.23529
chr5	1206	22	17	1.29412
chr5	1207	21	17	1.23529
chr5	1208	19	16	1.1875
chr5	1209	19	15	1.26667
chr5	1210	17	14	1.21429
chr5	1211	18	16	1.125
chr5	1212	18	18	1
chr5	1213	18	15	1.2
chr5	1214	16	14	1.14286
chr5	1215	17	15	1.13333
chr5	1216	18	16	1.125
chr5	1217	18	18	1
chr5	1218	19	16	1.1875
chr5	1219	17	15	1.13333
chr5	1220	18	14	1.28571
chr5	1221	19	16	1.1875
chr5	1222	14	14	1
chr5	1223	15	14	1.07143
chr5	1224	13	14	0.928571
chr5	1225	15	14	1.07143
chr5	1226	15	14	1.07143
chr5	1227	14	14	1
chr5	1228	13	14	0.928571
chr5	1229	13	13	1
chr5	1230	14	13	1.07692
chr5	1231	13	14	0.928571
chr5	1232	13	15	0.866667
chr5	1233	14	14	1
chr5	1234	13	12	1.08333
chr5	1235	13	13	1
chr5	1236	13	13	1
chr5	1237	13	14	0.928571
chr5	1238	13	14	0.928571
chr5	1239	13	12	1.08333
chr5	1240	12	13	0.923077
chr5	1241	13	13	1
chr5	1242	13	13	1
chr5	1243	13	13	1
chr5	1244	12	13	0.923077
chr5	1245	15	13	1.15385
chr5	1246	14	14	1
chr5	1247	16	16	1
chr5	1248	17	14	1.21429
chr5	1249	16	14	1.14286
chr5	1250	16	14	1.14286
chr5	1251	15	13	1.15385
chr5	1252	16	15	1.06667
chr5	1253	16	15	1.06667
chr5	1254	15	13	1.15385
chr5	1255	14	13	1.07692
chr5	1256	13	13	1
chr5	1257	14	14	1
chr5	1258	15	14	1.07143
chr5	1259	16	14	1.14286
chr5	1260	14	13	1.07692
chr5	1261	14	14	1
chr5	1262	16	15	1.06667
chr5	1263	14	13	1.07692
chr5	1264	14	12	1.16667
chr5	1265	13	13	1
chr5	1266	14	13	1.07692
chr5	1267	12	13	0.923077
chr5	1268	12	12	1
chr5	1269	13	12	1.08333
chr5	1270	14	14	1
chr5	1271	13	13	1
chr5	1272	15	13	1.15385
chr5	1273	13	13	1
chr5	1274	12	13	0.923077
chr5	1275	13	11	1.18182
chr5	1276	12	12	1
chr5	1277	11	11	1
chr5	1278	11	13	0.846154
chr5	1279	11	11	1
chr5	1280	12	12	1
chr5	1281	13	13	1
chr5	1282	13	14	0.928571
chr5	1283	14	12	1.16667
chr5	1284	13	12	1.08333
chr5	1285	11	13	0.846154
chr5	1286	13	13	1
chr5	1287	13	12	1.08333
chr5	1288	12	13	0.923077
chr5	1289	13	13	1
chr5	1290	14	14	1
chr5	1291	12	13	0.923077
chr5	1292	14	14	1
chr5	1293	14	14	1
chr5	1294	13	12	1.08333
chr5	1295	12	11	1.09091
chr5	1296	12	11	1.09091
chr5	1297	15	12	1.25
chr5	1298	18	16	1.125
chr5	1299	17	16	1.0625
chr5	1300	16	13	1.23077
chr5	1301	16	15	1.06667
chr5	1302	14	15	0.933333
chr5	1303	14	12	1.16667
chr5	1304	15	14	1.07143
chr5	1305	15	14	1.07143
chr5	1306	14	14	1
chr5	1307	12	13	0.923077
chr5	1308	15	13	1.15385
chr5	1309	13	13	1
chr5	1310	13	12	1.08333
chr5	1311	14	13	1.07692
chr5	1312	15	15	1
chr5	1313	15	14	1.07143
chr5	1314	14	14	1
chr5	1315	13	12	1.08333
chr5	1316	14	13	1.07692
chr5	1317	16	15	1.06667
chr5	1318	16	15	1.06667
chr5	1319	16	15	1.06667
chr5	1320	12	13	0.923077
chr5	1321	12	11	1.09091
chr5	1322	13	13	1
chr5	1323	14	14	1
chr5	1324	16	16	1
chr5	1325	15	14	1.07143
chr5	1326	16	14	1.14286
chr5	1327	15	14	1.07143
chr5	1328	15	14	1.07143
chr5	1329	15	15	1
chr5	1330	15	14	1.07143
chr5	1331	16	14	1.14286
chr5	1332	16	15	1.06667
chr5	1333	16	16	1
chr5	1334	14	12	1.16667
chr5	1335	16	13	1.23077
chr5	1336	15	13	1.15385
chr5	1337	15	14	1.07143
chr5	1338	15	15	1
chr5	1339	15	15	1
chr5	1340	16	15	1.06667
chr5	1341	17	15	1.13333
chr5	1342	17	15	1.13333
chr5	1343	16	14	1.14286
chr5	1344	15	13	1.15385
chr5	1345	15	14	1.07143
chr5	1346	16	14	1.14286
chr5	1347	15	14	1.07143
chr5	1348	16	14	1.14286
chr5	1349	15	16	0.9375
chr5	1350	18	14	1.28571
chr5	1351	17	14	1.21429
chr5	1352	16	16	1
chr5	1353	18	15	1.2
chr5	1354	16	13	1.23077
chr5	1355	14	13	1.07692
chr5	1356	15	14	1.07143
chr5	1357	16	14	1.14286
chr5	1358	14	14	1
chr5	1359	16	14	1.14286
chr5	1360	16	14	1.14286
chr5	1361	16	15	1.06667
chr5	1362	16	13	1.23077
chr5	1363	16	15	1.06667
chr5	1364	16	14	1.14286
chr5	1365	16	15	1.06667
chr5	1366	11	12	0.916667
chr5	1367	11	13	0.846154
chr5	1368	13	14	0.928571
chr5	1369	12	12	1
chr5	1370	13	11	1.18182
chr5	1371	13	14	0.928571
chr5	1372	13	12	1.08333
chr5	1373	14	13	1.07692
chr5	1374	15	13	1.15385
chr5	1375	15	14	1.07143
chr5	1376	18	16	1.125
chr5	1377	20	16	1.25
chr5	1378	20	16	1.25
chr5	1379	21	17	1.23529
chr5	1380	19	16	1.1875
chr5	1381	18	15	1.2
chr5	1382	19	16	1.1875
chr5	1383	17	15	1.13333
chr5	1384	18	15	1.2
chr5	1385	19	15	1.26667
chr5	1386	19	17	1.11765
chr5	1387	21	17	1.23529
chr5	1388	19	17	1.11765
chr5	1389	20	16	1.25
chr5	1390	19	16	1.1875
chr5	1391	16	14	1.14286
chr5	1392	15	14	1.07143
chr5	1393	14	14	1
chr5	1394	17	15	1.13333
chr5	1395	19	15	1.26667
chr5	1396	21	17	1.23529
chr5	1397	21	17	1.23529
chr5	1398	20	17	1.17647
chr5	1399	22	19	1.15789
chr5	1400	21	17	1.23529
chr5	1401	19	15	1.26667
chr5	1402	20	17	1.17647
chr5	1403	19	14	1.35714
chr5	1404	19	16	1.1875
chr5	1405	18	16	1.125
chr5	1406	19	17	1.11765
chr5	1407	19	16	1.1875
chr5	1408	18	16	1.125
chr5	1409	17	16	1.0625
chr5	1410	15	14	1.07143
chr5	1411	15	14	1.07143
chr5	1412	14	14	1
chr5	1413	14	15	0.933333
chr5	1414	13	14	0.928571
chr5	1415	13	13	1
chr5	1416	14	13	1.07692
chr5	1417	14	14	1
chr5	1418	15	14	1.07143
chr5	1419	14	14	1
chr5	1420	16	16	1
chr5	1421	19	15	1.26667
chr5	1422	20	17	1.17647
chr5	1423	19	16	1.1875
chr5	1424	17	14	1.21429
chr5	1425	17	15	1.13333
chr5	1426	15	12	1.25
chr5	1427	14	14	1
chr5	1428	17	15	1.13333
chr5	1429	17	14	1.21429
chr5	1430	16	14	1.14286
chr5	1431	16	15	1.06667
chr5	1432	17	15	1.13333
chr5	1433	16	14	1.14286
chr5	1434	19	15	1.26667
chr5	1435	19	17	1.11765
chr5	1436	16	14	1.14286
chr5	1437	18	15	1.2
chr5	1438	19	17	1.11765
chr5	1439	18	16	1.125
chr5	1440	18	17	1.05882
chr5	1441	19	15	1.26667
chr5	1442	16	15	1.06667
chr5	1443	16	15	1.06667
chr5	1444	17	15	1.13333
chr5	1445	19	14	1.35714
chr5	1446	18	14	1.28571
chr5	1447	18	15	1.2
chr5	1448	17	14	1.21429
chr5	1449	17	14	1.21429
chr5	1450	17	15	1.13333
chr5	1451	16	15	1.06667
chr5	1452	15	15	1
chr5	1453	16	13	1.23077
chr5	1454	15	13	1.15385
chr5	1455	16	14	1.14286
chr5	1456	16	14	1.14286
chr5	1457	14	12	1.16667
chr5	1458	15	14	1.07143
chr5	1459	14	13	1.07692
chr5	1460	13	12	1.08333
chr5	1461	14	12	1.16667
chr5	1462	12	13	0.923077
chr5	1463	14	12	1.16667
chr5	1464	13	13	1
chr5	1465	12	13	0.923077
chr5	1466	13	11	1.18182
chr5	1467	12	11	1.09091
chr5	1468	13	13	1
chr5	1469	13	12	1.08333
chr5	1470	12	13	0.923077
chr5	1471	13	13	1
chr5	1472	12	13	0.923077
chr5	1473	11	12	0.916667
chr5	1474	13	12	1.08333
chr5	1475	15	14	1.07143
chr5	1476	14	14	1
chr5	1477	14	14	1
chr5	1478	15	15	1
chr5	1479	16	13	1.23077
chr5	1480	17	13	1.30769
chr5	1481	16	15	1.06667
chr5	1482	16	14	1.14286
chr5	1483	14	15	0.933333
chr5	1484	15	14	1.07143
chr5	1485	12	13	0.923077
chr5	1486	14	15	0.933333
chr5	1487	14	13	1.07692
chr5	1488	13	11	1.18182
chr5	1489	13	14	0.928571
chr5	1490	16	15	1.06667
chr5	1491	15	15	1
chr5	1492	12	14	0.857143
chr5	1493	13	11	1.18182
chr5	1494	13	13	1
chr5	1495	13	14	0.928571
chr5	1496	11	12	0.916667
chr5	1497	10	11	0.909091
chr5	1498	9	11	0.818182
chr5	1499	10	11	0.909091
chr5	1500	10	11	0.909091
chr5	1501	10	11	0.909091
chr5	1502	9	12	0.75
chr5	1503	10	10	1
chr5	1504	10	12	0.833333
chr5	1505	12	12	1
chr5	1506	11	13	0.846154
chr5	1507	12	13	0.923077
chr5	1508	13	12	1.08333
chr5	1509	15	15	1
chr5	1510	17	15	1.13333
chr5	1511	16	14	1.14286
chr5	1512	15	15	1
chr5	1513	18	13	1.38462
chr5	1514	17	15	1.13333
chr5	1515	20	16	1.25
chr5	1516	18	16	1.125
chr5	1517	19	17	1.11765
chr5	1518	19	16	1.1875
chr5	1519	18	16	1.125
chr5	1520	17	16	1.0625
chr5	1521	17	15	1.13333
chr5	1522	18	15	1.2
chr5	1523	16	15	1.06667
chr5	1524	14	14	1
chr5	1525	14	13	1.07692
chr5	1526	15	14	1.07143
chr5	1527	14	13	1.07692
chr5	1528	12	13	0.923077
chr5	1529	14	13	1.07692
chr5	1530	15	13	1.15385
chr5	1531	14	14	1
chr5	1532	13	12	1.08333
chr5	1533	12	12	1
chr5	1534	12	12	1
chr5	1535	12	12	1
chr5	1536	12	13	0.923077
chr5	1537	12	13	0.923077
chr5	1538	13	13	1
chr5	1539	11	11	1
chr5	1540	11	11	1
chr5	1541	11	11	1
chr5	1542	11	11	1
chr5	1543	12	13	0.923077
chr5	1544	10	11	0.909091
chr5	1545	11	12	0.916667
chr5	1546	12	12	1
chr5	1547	11	13	0.846154
chr5	1548	12	12	1
chr5	1549	11	12	0.916667
chr5	1550	11	12	0.916667
chr5	1551	10	13	0.769231
chr5	1552	11	11	1
chr5	1553	11	12	0.916667
chr5	1554	11	12	0.916667
chr5	1555	11	13	0.846154
chr5	1556	13	13	1
chr5	1557	10	13	0.769231
chr5	1558	11	11	1
chr5	1559	11	13	0.846154
chr5	1560	10	11	0.909091
chr5	1561	9	10	0.9
chr5	1562	10	10	1
chr5	1563	11	12	0.916667
chr5	1564	11	12	0.916667
chr5	1565	10	11	0.909091
chr5	1566	10	10	1
chr5	1567	9	11	0.818182
chr5	1568	11	11	1
chr5	1569	11	12	0.916667
chr5	1570	10	12	0.833333
chr5	1571	11	13	0.846154
chr5	1572	11	13	0.846154
chr5	1573	11	10	1.1
chr5	1574	12	12	1
chr5	1575	11	13	0.846154
chr5	1576	11	12	0.916667
chr5	1577	10	11	0.909091
chr5	1578	11	12	0.916667
chr5	1579	11	12	0.916667
chr5	1580	11	11	1
chr5	1581	12	13	0.923077
chr5	1582	11	10	1.1
chr5	1583	11	12	0.916667
chr5	1584	11	11	1
chr5	1585	11	12	0.916667
chr5	1586	12	12	1
chr5	1587	12	11	1.09091
chr5	1588	12	11	1.09091
chr5	1589	14	12	1.16667
chr5	1590	12	12	1
chr5	1591	11	13	0.846154
chr5	1592	11	12	0.916667
chr5	1593	11	11	1
chr5	1594	12	13	0.923077
chr5	1595	13	12	1.08333
chr5	1596	12	12	1
chr5	1597	11	12	0.916667
chr5	1598	12	13	0.923077
chr5	1599	12	12	1
chr5	1600	11	12	0.916667
chr5	1601	10	11	0.909091
chr5	1602	12	13	0.923077
chr5	1603	12	14	0.857143
chr5	1604	13	13	1
chr5	1605	12	13	0.923077
chr5	1606	13	13	1
chr5	1607	11	12	0.916667
chr5	1608	12	12	1
chr5	1609	11	12	0.916667
chr5	1610	13	12	1.08333
chr5	1611	12	13	0.923077
chr5	1612	12	12	1
chr5	1613	11	12	0.916667
chr5	1614	12	12	1
chr5	1615	11	13	0.846154
chr5	1616	13	12	1.08333
chr5	1617	12	13	0.923077
chr5	1618	10	13	0.769231
chr5	1619	12	14	0.857143
chr5	1620	13	12	1.08333
chr5	1621	11	11	1
chr5	1622	11	12	0.916667
chr5	1623	12	13	0.923077
chr5	1624	12	13	0.923077
chr5	1625	11	12	0.916667
chr5	1626	10	9	1.11111
chr5	1627	11	12	0.916667
chr5	1628	11	12	0.916667
chr5	1629	11	12	0.916667
chr5	1630	10	10	1
chr5	1631	12	10	1.2
chr5	1632	10	13	0.769231
chr5	1633	12	11	1.09091
chr5	1634	13	12	1.08333
chr5	1635	12	12	1
chr5	1636	12	12	1
chr5	1637	11	12	0.916667
chr5	1638	10	12	0.833333
chr5	1639	10	10	1
chr5	1640	11	11	1
chr5	1641	12	12	1
chr5	1642	11	12	0.916667
chr5	1643	12	12	1
chr5	1644	12	13	0.923077
chr5	1645	11	11	1
chr5	1646	11	11	1
chr5	1647	12	10	1.2
chr5	1648	10	12	0.833333
chr5	1649	9	10	0.9
chr5	1650	11	11	1
chr5	1651	12	11	1.09091
chr5	1652	12	11	1.09091
chr5	1653	13	12	1.08333
chr5	1654	12	12	1
chr5	1655	10	12	0.833333
chr5	1656	10	10	1
chr5	1657	12	11	1.09091
chr5	1658	10	11	0.909091
chr5	1659	12	13	0.923077
chr5	1660	13	12	1.08333
chr5	1661	12	12	1
chr5	1662	13	13	1
chr5	1663	14	13	1.07692
chr5	1664	14	13	1.07692
chr5	1665	13	13	1
chr5	1666	11	14	0.785714
chr5	1667	14	14	1
chr5	1668	13	13	1
chr5	1669	12	14	0.857143
chr5	1670	14	12	1.16667
chr5	1671	14	15	0.933333
chr5	1672	14	13	1.07692
chr5	1673	13	13	1
chr5	1674	15	14	1.07143
chr5	1675	15	13	1.15385
chr5	1676	14	13	1.07692
chr5	1677	13	12	1.08333
chr5	1678	13	14	0.928571
chr5	1679	14	14	1
chr5	1680	15	14	1.07143
chr5	1681	15	13	1.15385
chr5	1682	14	13	1.07692
chr5	1683	14	12	1.16667
chr5	1684	15	14	1.07143
chr5	1685	15	13	1.15385
chr5	1686	15	13	1.15385
chr5	1687	14	14	1
chr5	1688	15	14	1.07143
chr5	1689	16	14	1.14286
chr5	1690	16	14	1.14286
chr5	1691	15	15	1
chr5	1692	17	15	1.13333
chr5	1693	17	17	1
chr5	1694	17	16	1.0625
chr5	1695	15	16	0.9375
chr5	1696	18	16	1.125
chr5	1697	17	15	1.13333
chr5	1698	20	15	1.33333
chr5	1699	17	16	1.0625
chr5	1700	18	15	1.2
chr5	1701	20	16	1.25
chr5	1702	17	16	1.0625
chr5	1703	18	16	1.125
chr5	1704	16	14	1.14286
chr5	1705	13	12	1.08333
chr5	1706	11	13	0.846154
chr5	1707	11	10	1.1
chr5	1708	11	12	0.916667
chr5	1709	12	15	0.8
chr5	1710	11	13	0.846154
chr5	1711	13	14	0.928571
chr5	1712	12	14	0.857143
chr5	1713	12	13	0.923077
chr5	1714	11	11	1
chr5	1715	11	12	0.916667
chr5	1716	11	12	0.916667
chr5	1717	12	13	0.923077
chr5	1718	11	12	0.916667
chr5	1719	13	12	1.08333
chr5	1720	14	13	1.07692
chr5	1721	16	15	1.06667
chr5	1722	15	13	1.15385
chr5	1723	14	13	1.07692
chr5	1724	14	12	1.16667
chr5	1725	11	13	0.846154
chr5	1726	12	14	0.857143
chr5	1727	11	12	0.916667
chr5	1728	12	12	1
chr5	1729	15	14	1.07143
chr5	1730	17	15	1.13333
chr5	1731	18	15	1.2
chr5	1732	18	16	1.125
chr5	1733	22	17	1.29412
chr5	1734	21	18	1.16667
chr5	1735	23	17	1.35294
chr5	1736	20	18	1.11111
chr5	1737	20	17	1.17647
chr5	1738	21	15	1.4
chr5	1739	20	15	1.33333
chr5	1740	20	18	1.11111
chr5	1741	19	16	1.1875
chr5	1742	18	15	1.2
chr5	1743	18	15	1.2
chr5	1744	17	16	1.0625
chr5	1745	17	15	1.13333
chr5	1746	17	15	1.13333
chr5	1747	16	15	1.06667
chr5	1748	17	15	1.13333
chr5	1749	19	15	1.26667
chr5	1750	21	17	1.23529
chr5	1751	21	16	1.3125
chr5	1752	19	14	1.35714
chr5	1753	21	16	1.3125
chr5	1754	21	18	1.16667
chr5	1755	20	17	1.17647
chr5	1756	19	16	1.1875
chr5	1757	20	15	1.33333
chr5	1758	23	16	1.4375
chr5	1759	20	13	1.53846
chr5	1760	20	14	1.42857
chr5	1761	19	14	1.35714
chr5	1762	17	15	1.13333
chr5	1763	18	15	1.2
chr5	1764	18	17	1.05882
chr5	1765	17	16	1.0625
chr5	1766	18	15	1.2
chr5	1767	16	15	1.06667
chr5	1768	18	16	1.125
chr5	1769	16	14	1.14286
chr5	1770	18	14	1.28571
chr5	1771	17	14	1.21429
chr5	1772	15	14	1.07143
chr5	1773	18	14	1.28571
chr5	1774	16	15	1.06667
chr5	1775	16	15	1.06667
chr5	1776	15	14	1.07143
chr5	1777	15	14	1.07143
chr5	1778	17	15	1.13333
chr5	1779	16	14	1.14286
chr5	1780	17	16	1.0625
chr5	1781	17	14	1.21429
chr5	1782	16	13	1.23077
chr5	1783	17	9	1.88889
chr5	1784	17	7	2.42857
chr5	1785	17	13	1.30769
chr5	1786	17	14	1.21429
chr5	1787	17	14	1.21429
chr5	1788	17	15	1.13333
chr5	1789	15	13	1.15385
chr5	1790	13	14	0.928571
chr5	1791	15	14	1.07143
chr5	1792	15	13	1.15385
chr5	1793	15	14	1.07143
chr5	1794	14	13	1.07692
chr5	1795	15	14	1.07143
chr5	1796	15	14	1.07143
chr5	1797	15	13	1.15385
chr5	1798	15	14	1.07143
chr5	1799	14	15	0.933333
chr5	1800	13	13	1
chr5	1801	15	15	1
chr5	1802	15	14	1.07143
chr5	1803	15	13	1.15385
chr5	1804	15	13	1.15385
chr5	1805	14	12	1.16667
chr5	1806	13	11	1.18182
chr5	1807	15	13	1.15385
chr5	1808	14	13	1.07692
chr5	1809	16	14	1.14286
chr5	1810	16	16	1
chr5	1811	16	16	1
chr5	1812	18	15	1.2
chr5	1813	15	14	1.07143
chr5	1814	15	14	1.07143
chr5	1815	16	14	1.14286
chr5	1816	16	14	1.14286
chr5	1817	19	17	1.11765
chr5	1818	19	14	1.35714
chr5	1819	19	15	1.26667
chr5	1820	18	16	1.125
chr5	1821	19	17	1.11765
chr5	1822	22	18	1.22222
chr5	1823	21	17	1.23529
chr5	1824	20	17	1.17647
chr5	1825	23	19	1.21053
chr5	1826	25	21	1.19048
chr5	1827	26	21	1.2381
chr5	1828	26	22	1.18182
chr5	1829	25	21	1.19048
chr5	1830	27	21	1.28571
chr5	1831	24	19	1.26316
chr5	1832	23	20	1.15
chr5	1833	26	20	1.3
chr5	1834	26	18	1.44444
chr5	1835	27	20	1.35
chr5	1836	23	19	1.21053
chr5	1837	23	19	1.21053
chr5	1838	22	18	1.22222
chr5	1839	22	19	1.15789
chr5	1840	21	17	1.23529
chr5	1841	17	15	1.13333
chr5	1842	16	13	1.23077
chr5	1843	17	15	1.13333
chr5	1844	19	18	1.05556
chr5	1845	22	19	1.15789
chr5	1846	24	21	1.14286
chr5	1847	28	22	1.27273
chr5	1848	28	21	1.33333
chr5	1849	26	20	1.3
chr5	1850	24	20	1.2
chr5	1851	25	20	1.25
chr5	1852	26	20	1.3
chr5	1853	26	22	1.18182
chr5	1854	25	20	1.25
chr5	1855	25	20	1.25
chr5	1856	24	19	1.26316
chr5	1857	23	18	1.27778
chr5	1858	27	19	1.42105
chr5	1859	25	20	1.25
chr5	1860	26	22	1.18182
chr5	1861	26	20	1.3
chr5	1862	22	18	1.22222
chr5	1863	24	20	1.2
chr5	1864	26	21	1.2381
chr5	1865	23	21	1.09524
chr5	1866	23	19	1.21053
chr5	1867	23	16	1.4375
chr5	1868	21	18	1.16667
chr5	1869	23	18	1.27778
chr5	1870	23	19	1.21053
chr5	1871	24	20	1.2
chr5	1872	26	22	1.18182
chr5	1873	24	20	1.2
chr5	1874	26	21	1.2381
chr5	1875	26	21	1.2381
chr5	1876	25	20	1.25
chr5	1877	26	20	1.3
chr5	1878	25	21	1.19048
chr5	1879	25	18	1.38889
chr5	1880	25	20	1.25
chr5	1881	26	20	1.3
chr5	1882	26	22	1.18182
chr5	1883	28	21	1.33333
chr5	1884	26	21	1.2381
chr5	1885	23	18	1.27778
chr5	1886	27	21	1.28571
chr5	1887	24	21	1.14286
chr5	1888	28	23	1.21739
chr5	1889	23	17	1.35294
chr5	1890	26	20	1.3
chr5	1891	27	21	1.28571
chr5	1892	28	22	1.27273
chr5	1893	26	22	1.18182
chr5	1894	26	22	1.18182
chr5	1895	26	20	1.3
chr5	1896	27	21	1.28571
chr5	1897	27	21	1.28571
chr5	1898	26	22	1.18182
chr5	1899	27	22	1.22727
chr5	1900	25	19	1.31579
chr5	1901	27	21	1.28571
chr5	1902	25	21	1.19048
chr5	1903	25	20	1.25
chr5	1904	24	19	1.26316
chr5	1905	24	19	1.26316
chr5	1906	26	20	1.3
chr5	1907	26	21	1.2381
chr5	1908	25	20	1.25
chr5	1909	23	18	1.27778
chr5	1910	22	17	1.29412
chr5	1911	23	18	1.27778
chr5	1912	25	19	1.31579
chr5	1913	24	18	1.33333
chr5	1914	22	19	1.15789
chr5	1915	22	18	1.22222
chr5	1916	22	16	1.375
chr5	1917	20	16	1.25
chr5	1918	19	16	1.1875
chr5	1919	18	16	1.125
chr5	1920	18	14	1.28571
chr5	1921	18	16	1.125
chr5	1922	16	15	1.06667
chr5	1923	16	14	1.14286
chr5	1924	15	15	1
chr5	1925	16	13	1.23077
chr5	1926	12	12	1
chr5	1927	12	12	1
chr5	1928	13	12	1.08333
chr5	1929	14	14	1
chr5	1930	14	15	0.933333
chr5	1931	15	14	1.07143
chr5	1932	15	14	1.07143
chr5	1933	12	13	0.923077
chr5	1934	11	11	1
chr5	1935	13	13	1
chr5	1936	13	14	0.928571
chr5	1937	12	13	0.923077
chr5	1938	12	12	1
chr5	1939	13	12	1.08333
chr5	1940	11	11	1
chr5	1941	14	13	1.07692
chr5	1942	13	13	1
chr5	1943	14	14	1
chr5	1944	12	12	1
chr5	1945	11	12	0.916667
chr5	1946	10	12	0.833333
chr5	1947	12	13	0.923077
chr5	1948	11	11	1
chr5	1949	13	12	1.08333
chr5	1950	12	13	0.923077
chr5	1951	14	14	1
chr5	1952	13	12	1.08333
chr5	1953	15	13	1.15385
chr5	1954	13	13	1
chr5	1955	12	12	1
chr5	1956	13	13	1
chr5	1957	13	12	1.08333
chr5	1958	13	12	1.08333
chr5	1959	12	12	1
chr5	1960	11	12	0.916667
chr5	1961	11	12	0.916667
chr5	1962	11	12	0.916667
chr5	1963	11	12	0.916667
chr5	1964	10	13	0.769231
chr5	1965	10	10	1
chr5	1966	9	12	0.75
chr5	1967	10	10	1
chr5	1968	10	10	1
chr5	1969	10	10	1
chr5	1970	10	12	0.833333
chr5	1971	9	10	0.9
chr5	1972	11	12	0.916667
chr5	1973	10	12	0.833333
chr5	1974	12	12	1
chr5	1975	11	13	0.846154
chr5	1976	12	12	1
chr5	1977	12	11	1.09091
chr5	1978	12	12	1
chr5	1979	10	11	0.909091
chr5	1980	10	9	1.11111
chr5	1981	10	11	0.909091
chr5	1982	10	10	1
chr5	1983	9	10	0.9
chr5	1984	9	9	1
chr5	1985	11	11	1
chr5	1986	11	12	0.916667
chr5	1987	10	10	1
chr5	1988	11	12	0.916667
chr5	1989	11	12	0.916667
chr5	1990	12	12	1
chr5	1991	12	12	1
chr5	1992	11	10	1.1
chr5	1993	11	11	1
chr5	1994	11	11	1
chr5	1995	10	12	0.833333
chr5	1996	11	12	0.916667
chr5	1997	10	12	0.833333
chr5	1998	9	12	0.75
chr5	1999	10	12	0.833333
[truncated: 21,149 more rows]

## Sheet: Fig1e
Group	DNA-hAT-Charlie
NRA-chr	0.0900199
NRA-chr	0.0344877
NRA-chr	0.0286379
NRA-chr	0.0383798
NRA-chr	0.00404469
NRA-chr	0.0213775
RA-chr	0.112721
RA-chr	0.0624202
RA-chr	0.0958459
RA-chr	0.0309705
RA-chr	0.0605743
RA-chr	0.109927
RA-chr	0.0959392

## Sheet: Fig1f
Group	DNA (except hAT-Charlie)
NRA-chr	0.111196
NRA-chr	0.0948885
NRA-chr	0.0530149
NRA-chr	0.0470826
NRA-chr	0.0150323
NRA-chr	0.011408
RA-chr	0.108628
RA-chr	0.0912081
RA-chr	0.0650189
RA-chr	0.0331929
RA-chr	0.0344767
RA-chr	0.0407386
RA-chr	0.0557922

## Sheet: Fig1g
Group	LTR
NRA-chr	0.0434856
NRA-chr	0.0279643
NRA-chr	0.01975
NRA-chr	0.0167853
NRA-chr	0.00790156
NRA-chr	0.00472052
RA-chr	0.0425132
RA-chr	0.024958
RA-chr	0.0179404
RA-chr	0.00815877
RA-chr	0.00767811
RA-chr	0.119521
RA-chr	0.0318153

## Sheet: Fig2e
window	loci	score	length	similarity	strata
0	0	107	367	70.8447	S3
32	3200000	2309	26664	91.3404	S3
33	3300000	7200	78601	90.8398	S3
34	3400000	6377	80520	92.0802	S3
35	3500000	7847	101194	92.2456	S3
36	3600000	7068	82675	91.4509	S3
37	3700000	5861	72212	91.8836	S3
38	3800000	7146	79830	91.0485	S3
39	3900000	7158	88611	91.922	S3
40	4000000	6831	86014	92.0583	S3
41	4100000	6888	87089	92.0908	S3
42	4200000	6153	83418	92.6239	S3
43	4300000	7704	93988	91.8032	S3
44	4400000	7413	90250	91.7861	S3
45	4500000	4927	67269	92.6757	S3
46	4600000	4644	60796	92.3613	S3
47	4700000	6955	83208	91.6414	S3
48	4800000	7185	79521	90.9647	S3
49	4900000	7119	81997	91.318	S3
50	5000000	6006	73798	91.8616	S3
51	5100000	5517	73415	92.4852	S3
52	5200000	5160	68992	92.5209	S3
53	5300000	6124	80053	92.3501	S3
54	5400000	6137	89340	93.1307	S3
55	5500000	6295	81834	92.3076	S3
56	5600000	7486	92136	91.8751	S3
57	5700000	6549	78887	91.6983	S3
58	5800000	5260	68633	92.336	S3
59	5900000	6260	79420	92.1179	S3
60	6000000	5191	63028	91.764	S3
61	6100000	2924	33313	91.2226	S3
62	6200000	6215	79918	92.2233	S3
63	6300000	5114	65667	92.2122	S3
64	6400000	7040	83028	91.5209	S3
65	6500000	4629	55983	91.7314	S3
66	6600000	4929	64653	92.3762	S3
67	6700000	5840	74824	92.195	S3
68	6800000	6972	80849	91.3765	S3
69	6900000	4903	75267	93.4859	S3
70	7000000	5121	70304	92.7159	S3
71	7100000	3949	48283	91.8211	S3
72	7200000	5070	67618	92.502	S3
73	7300000	5058	68155	92.5787	S3
74	7400000	3236	41719	92.2433	S3
75	7500000	5272	71691	92.6462	S3
76	7600000	3531	48347	92.6965	S3
77	7700000	5951	77449	92.3162	S3
78	7800000	5513	71555	92.2954	S3
79	7900000	5285	67250	92.1413	S3
80	8000000	5004	62100	91.942	S3
81	8100000	5138	64587	92.0448	S3
82	8200000	6346	80738	92.14	S3
83	8300000	5948	79567	92.5245	S3
84	8400000	6063	81813	92.5892	S3
85	8500000	5225	64832	91.9407	S3
86	8600000	6129	80765	92.4113	S3
87	8700000	4406	63488	93.0601	S3
88	8800000	4371	57493	92.3973	S3
89	8900000	6467	91474	92.9302	S3
90	9000000	5522	81847	93.2533	S3
91	9100000	6361	87304	92.714	S3
92	9200000	6208	89228	93.0425	S3
93	9300000	6337	86151	92.6443	S3
94	9400000	5725	80516	92.8896	S3
95	9500000	6771	90783	92.5416	S3
96	9600000	5440	78564	93.0757	S3
97	9700000	5220	82876	93.7014	S3
98	9800000	2748	42478	93.5308	S3
99	9900000	6497	75946	91.4452	S3
100	10000000	6144	67617	90.9135	S3
101	10100000	7099	64263	88.9532	S3
102	10200000	6211	33685	81.5615	S2
103	10300000	7030	92577	92.4063	S2
104	10400000	6999	75765	90.7622	S2
105	10500000	3531	26557	86.7041	S2
106	10600000	234	1545	84.8544	S2
107	10700000	402	1881	78.6284	S2
108	10800000	8106	56237	85.586	S2
109	10900000	1270	10683	88.112	S2
112	11200000	521	3843	86.4429	S2
113	11300000	3362	23770	85.8561	S2
114	11400000	12189	81502	85.0445	S2
115	11500000	7416	54335	86.3513	S2
116	11600000	716	5473	86.9176	S2
117	11700000	640	4724	86.4522	S2
118	11800000	356	3088	88.4715	S2
119	11900000	7674	65979	88.369	S2
120	12000000	10109	66549	84.8097	S2
121	12100000	6868	43656	84.2679	S2
122	12200000	12759	83433	84.7075	S2
123	12300000	7800	63119	87.6424	S2
124	12400000	2416	20336	88.1196	S2
125	12500000	6480	59006	89.0181	S2
126	12600000	5814	52822	88.9932	S2
127	12700000	2644	24244	89.0942	S2
128	12800000	8970	77172	88.3766	S2
129	12900000	8335	71347	88.3177	S2
130	13000000	1066	9013	88.1726	S2
131	13100000	150	1038	85.5491	S2
132	13200000	741	5691	86.9794	S2
133	13300000	2006	17514	88.5463	S2
134	13400000	1799	11389	84.2041	S2
135	13500000	2474	19831	87.5246	S2
136	13600000	6996	68615	89.804	S2
137	13700000	3421	30263	88.6958	S2
138	13800000	3066	24121	87.2891	S2
139	13900000	3944	38755	89.8232	S2
140	14000000	1964	17140	88.5414	S2
141	14100000	542	2680	79.7761	S2
142	14200000	2885	22874	87.3874	S2
143	14300000	6579	57937	88.6446	S2
144	14400000	8415	79489	89.4136	S2
145	14500000	9311	86494	89.2351	S2
146	14600000	7119	68438	89.5979	S2
147	14700000	4861	39255	87.6169	S2
148	14800000	8752	73997	88.1725	S2
149	14900000	9469	83777	88.6974	S2
150	15000000	7665	76675	90.0033	S2
151	15100000	4220	37121	88.6318	S2
152	15200000	7504	70556	89.3645	S2
153	15300000	1541	11565	86.6753	S2
154	15400000	9484	82855	88.5535	S2
155	15500000	7430	66442	88.8173	S2
156	15600000	7399	68206	89.152	S2
157	15700000	4987	39270	87.3007	S2
158	15800000	4197	36498	88.5007	S2
159	15900000	290	1170	75.2137	S2
160	16000000	3866	34338	88.7413	S2
161	16100000	6711	48491	86.1603	S2
162	16200000	2929	22190	86.8004	S2
163	16300000	1415	13003	89.1179	S2
164	16400000	308	2560	87.9688	S2
166	16600000	83	782	89.3862	S2
167	16700000	7719	63850	87.9107	S2
168	16800000	6823	63044	89.1774	S2
169	16900000	9492	73564	87.0969	S2
170	17000000	10815	85054	87.2845	S2
171	17100000	7931	73370	89.1904	S2
172	17200000	7984	77659	89.7192	S2
173	17300000	8347	81093	89.7069	S2
174	17400000	3291	30675	89.2714	S2
175	17500000	7228	62839	88.4976	S2
176	17600000	5803	52854	89.0207	S2
177	17700000	7167	65387	89.0391	S2
178	17800000	7763	67649	88.5246	S2
179	17900000	4463	38364	88.3667	S2
180	18000000	3887	34001	88.568	S2
181	18100000	8420	81671	89.6903	S2
182	18200000	7360	71370	89.6875	S2
183	18300000	7584	73687	89.7078	S2
184	18400000	8865	85274	89.6041	S2
185	18500000	7970	77422	89.7058	S2
186	18600000	7931	72020	88.9878	S2
187	18700000	6062	55791	89.1344	S2
188	18800000	6470	57900	88.8256	S2
189	18900000	7717	69535	88.902	S2
190	19000000	4977	46478	89.2917	S2
191	19100000	8003	68851	88.3763	S2
192	19200000	9269	84520	89.0334	S2
193	19300000	6474	73015	91.1333	S2
194	19400000	8867	82853	89.2979	S2
195	19500000	9110	87754	89.6187	S2
196	19600000	6374	56694	88.7572	S2
197	19700000	6143	48741	87.3966	S2
198	19800000	7358	63102	88.3395	S2
199	19900000	6581	60847	89.1843	S2
200	20000000	5290	42823	87.6468	S2
201	20100000	28	163	82.8221	S2
203	20300000	2259	18891	88.0419	S2
204	20400000	4595	35240	86.9608	S2
205	20500000	6939	58548	88.1482	S2
206	20600000	7559	68769	89.0081	S2
207	20700000	8600	71266	87.9325	S2
208	20800000	10547	84920	87.5801	S2
209	20900000	7788	63331	87.7027	S2
210	21000000	4045	34649	88.3258	S2
211	21100000	2557	22528	88.6497	S2
212	21200000	5863	53187	88.9766	S2
213	21300000	7525	68948	89.086	S2
214	21400000	7791	67401	88.4408	S2
215	21500000	6854	63902	89.2742	S2
216	21600000	8602	77762	88.938	S2
217	21700000	8611	73492	88.2831	S2
218	21800000	8282	72390	88.5592	S2
219	21900000	6432	56275	88.5704	S2
220	22000000	5175	47449	89.0936	S2
221	22100000	2331	19435	88.0062	S2
222	22200000	5303	43167	87.7152	S2
223	22300000	6143	50114	87.7419	S2
224	22400000	5081	43874	88.4191	S2
225	22500000	6752	60099	88.7652	S2
226	22600000	9613	82680	88.3732	S2
227	22700000	6468	56451	88.5423	S2
228	22800000	5682	36550	84.4542	S2
229	22900000	8320	60062	86.1476	S2
230	23000000	2430	21969	88.939	S2
231	23100000	208	1528	86.3874	S2
232	23200000	785	5044	84.437	S2
233	23300000	1549	10063	84.607	S2
234	23400000	180	1460	87.6712	S2
235	23500000	1934	14134	86.3167	S2
236	23600000	427	2617	83.6836	S2
237	23700000	3390	27811	87.8106	S2
238	23800000	7207	62970	88.5549	S2
239	23900000	5255	45153	88.3618	S2
240	24000000	7042	66839	89.4642	S2
241	24100000	9145	77609	88.2166	S2
242	24200000	422	2757	84.6935	S2
243	24300000	6338	54802	88.4347	S2
244	24400000	8388	64416	86.9784	S2
245	24500000	9261	83875	88.9586	S2
246	24600000	5128	41697	87.7018	S2
247	24700000	2779	23123	87.9817	S2
248	24800000	2391	18903	87.3512	S2
249	24900000	3360	28087	88.0372	S2
250	25000000	6379	54172	88.2245	S2
251	25100000	6326	49853	87.3107	S2
252	25200000	4822	42324	88.6069	S2
253	25300000	9438	91436	89.678	S2
254	25400000	1265	10732	88.2128	S2
255	25500000	2864	19318	85.1744	S2
256	25600000	7694	57324	86.578	S2
257	25700000	6159	45578	86.4869	S2
258	25800000	7233	61364	88.213	S2
259	25900000	9665	65093	85.152	S2
260	26000000	9242	46375	80.0712	S2
261	26100000	10813	68336	84.1767	S2
262	26200000	9074	80567	88.7373	S2
263	26300000	7563	65997	88.5404	S2
264	26400000	2403	15961	84.9446	S2
265	26500000	5913	50580	88.3096	S2
266	26600000	5790	49950	88.4084	S2
267	26700000	6501	52160	87.5364	S2
268	26800000	4120	38849	89.3948	S2
269	26900000	3451	33479	89.692	S2
270	27000000	9266	79892	88.4018	S2
271	27100000	5932	53090	88.8265	S2
272	27200000	2267	19177	88.1785	S2
273	27300000	3922	31202	87.4303	S2
275	27500000	3914	28195	86.1181	S2
276	27600000	6682	55384	87.9351	S2
277	27700000	3706	33406	88.9062	S2
278	27800000	7714	66018	88.3153	S2
279	27900000	6222	45583	86.3502	S2
280	28000000	9343	74242	87.4155	S2
281	28100000	4186	33978	87.6803	S2
282	28200000	5974	46661	87.197	S2
283	28300000	3191	23953	86.6781	S2
284	28400000	902	6198	85.4469	S2
285	28500000	88	790	88.8608	S2
286	28600000	1409	9735	85.5265	S2
287	28700000	3919	29819	86.8574	S2
288	28800000	8915	64519	86.1824	S2
289	28900000	8856	74126	88.0528	S2
290	29000000	8763	70482	87.567	S2
291	29100000	8337	68449	87.8201	S2
292	29200000	6870	51683	86.7074	S2
293	29300000	6732	55146	87.7924	S2
294	29400000	6459	59860	89.2098	S2
295	29500000	6520	53778	87.8761	S2
296	29600000	7248	46942	84.5597	S2
297	29700000	458	1902	75.9201	S2
298	29800000	418	1529	72.6619	S2
299	29900000	13	100	87	S2
300	30000000	85	466	81.7597	S2
302	30200000	14	218	93.578	S0
303	30300000	72	463	84.4492	S0
304	30400000	2104	6865	69.3518	S0
305	30500000	13955	53044	73.6917	S0
306	30600000	824	4345	81.0357	S0
307	30700000	170	1695	89.9705	S0
308	30800000	82	421	80.5226	S0
309	30900000	10965	43080	74.5474	S0
310	31000000	5524	19169	71.1826	S0
311	31100000	1033	4230	75.5792	S1
312	31200000	236	1496	84.2246	S0
313	31300000	458	2081	77.9914	S0
314	31400000	1502	7509	79.9973	S1
315	31500000	2370	8805	73.0835	S0
316	31600000	2626	8990	70.7898	S0
317	31700000	317	1242	74.4767	S0
318	31800000	2004	6965	71.2276	S0
319	31900000	2249	9687	76.7833	S0
320	32000000	4599	16396	71.9505	S0
321	32100000	10654	36972	71.1836	S0
322	32200000	486	2061	76.4192	S0
323	32300000	199	1458	86.3512	S0
324	32400000	113	487	76.7967	S0
325	32500000	370	1475	74.9153	S0
326	32600000	298	1650	81.9394	S0
327	32700000	206	1411	85.4004	S0
328	32800000	157	987	84.0932	S0
329	32900000	487	2145	77.296	S0
330	33000000	211	1111	81.0081	S0
331	33100000	234	964	75.7261	S0
332	33200000	303	1041	70.8934	S0
333	33300000	350	1193	70.6622	S0
334	33400000	108	664	83.7349	S0
335	33500000	323	1970	83.6041	S0
336	33600000	367	2323	84.2015	S0
337	33700000	555	2867	80.6418	S0
338	33800000	406	1901	78.6428	S0
339	33900000	393	2259	82.6029	S0
340	34000000	382	1375	72.2182	S0
341	34100000	106	943	88.7593	S0
342	34200000	160	1600	90	S0
343	34300000	683	3279	79.1705	S0
344	34400000	975	3058	68.1164	S1
345	34500000	263	1751	84.98	S0
346	34600000	418	3065	86.3622	S0
347	34700000	193	1019	81.0599	S0
348	34800000	413	1931	78.6121	S0
349	34900000	505	2803	81.9836	S0
350	35000000	630	3141	79.9427	S1
351	35100000	208	1735	88.0115	S1
352	35200000	33	410	91.9512	S0
353	35300000	165	792	79.1667	S0
354	35400000	173	830	79.1566	S0
355	35500000	263	1580	83.3544	S0
356	35600000	488	2323	78.9927	S0
357	35700000	383	1585	75.836	S0
358	35800000	85	527	83.871	S0
359	35900000	645	2641	75.5774	S0
360	36000000	14	201	93.0348	S0
362	36200000	6611	22532	70.6595	S0
363	36300000	279	1000	72.1	S0
364	36400000	176	1123	84.3277	S0
365	36500000	294	1474	80.0543	S0
366	36600000	46	396	88.3838	S0
367	36700000	32	352	90.9091	S0
368	36800000	716	3495	79.5136	S0
369	36900000	144	1296	88.8889	S0
370	37000000	130	432	69.9074	S0
371	37100000	209	798	73.8095	S0
372	37200000	63	685	90.8029	S0
373	37300000	588	3116	81.1297	S0
374	37400000	480	2455	80.4481	S0
375	37500000	204	825	75.2727	S0
376	37600000	414	1879	77.967	S0
377	37700000	258	1010	74.4554	S0
378	37800000	24	243	90.1235	S0
379	37900000	190	1363	86.0602	S0
380	38000000	55	315	82.5397	S0
381	38100000	61	693	91.1977	S0
383	38300000	1505	5580	73.0287	S0
384	38400000	1326	5005	73.5065	S0
385	38500000	166	1025	83.8049	S0
387	38700000	593	4962	88.0492	S0
388	38800000	96	449	78.6192	S0
389	38900000	300	972	69.1358	S0
390	39000000	6672	37344	82.1337	S0
391	39100000	10390	60194	82.7391	S1
392	39200000	8247	46094	82.1083	S1
393	39300000	75	496	84.879	S1
394	39400000	2573	13256	80.5899	S1
395	39500000	6711	31028	78.3711	S1
396	39600000	2979	16418	81.8553	S1
397	39700000	2842	15748	81.9533	S1
398	39800000	41	457	91.0284	S1
399	39900000	132	909	85.4785	S0
400	40000000	421	1544	72.7332	S0
401	40100000	2355	12648	81.3805	S1
402	40200000	3571	18729	80.9333	S1
403	40300000	33	284	88.3803	S1
404	40400000	2524	13413	81.1824	S1
405	40500000	3472	18014	80.7261	S1
406	40600000	5581	25447	78.0681	S1
407	40700000	4838	23439	79.3592	S0
408	40800000	194	1026	81.0916	S1
409	40900000	584	2127	72.5435	S1
410	41000000	107	320	66.5625	S1
411	41100000	741	4189	82.3108	S1
412	41200000	3695	21173	82.5485	S1
413	41300000	9184	45108	79.64	S1
414	41400000	4392	21968	80.0073	S1
415	41500000	479	1951	75.4485	S1
416	41600000	2572	8008	67.8821	S1
417	41700000	6759	25666	73.6655	S1
418	41800000	2742	11764	76.6916	S0
419	41900000	78	607	87.1499	S1
420	42000000	306	1829	83.2695	S1
421	42100000	136	1096	87.5912	S1
422	42200000	2830	15075	81.2272	S1
423	42300000	7945	42825	81.4478	S1
424	42400000	12210	59181	79.3684	S0
425	42500000	3323	16475	79.83	S1
426	42600000	197	1318	85.0531	S1
427	42700000	1207	7261	83.3769	S1
428	42800000	2675	15077	82.2577	S1
429	42900000	102	657	84.4749	S0
430	43000000	5945	33435	82.2192	S1
431	43100000	1899	11475	83.451	S1
432	43200000	165	1083	84.7645	S1
433	43300000	356	2281	84.3928	S1
434	43400000	179	1190	84.958	S1
435	43500000	428	2296	81.3589	S1
436	43600000	60	733	91.8145	S0
437	43700000	258	1261	79.54	S1
438	43800000	60	426	85.9155	S1
439	43900000	489	2438	79.9426	S1
440	44000000	51	607	91.598	S1
441	44100000	2720	13792	80.2784	S1
442	44200000	903	4963	81.8054	S1
443	44300000	49	468	89.5299	S1
444	44400000	185	983	81.1801	S1
445	44500000	6354	31677	79.9413	S1
446	44600000	7522	38884	80.6553	S1
447	44700000	3275	17790	81.5908	S1
448	44800000	1999	10782	81.4598	S1
449	44900000	10128	56861	82.1881	S1
450	45000000	7529	42569	82.3134	S1
451	45100000	1039	5683	81.7174	S1
452	45200000	173	801	78.402	S1
453	45300000	1043	5085	79.4887	S1
454	45400000	7099	35937	80.246	S1
455	45500000	400	2657	84.9454	S0
456	45600000	946	4261	77.7986	S1
457	45700000	346	1341	74.1984	S1
458	45800000	540	2197	75.421	S1
460	46000000	95	1171	91.8873	S1
462	46200000	8879	44931	80.2386	S1
463	46300000	2949	16195	81.7907	S1
464	46400000	8985	55573	83.8321	S1
465	46500000	3499	17000	79.4176	S1
466	46600000	2240	11604	80.6963	S1
467	46700000	2968	16468	81.9772	S1
468	46800000	4048	19052	78.7529	S1
469	46900000	1427	7374	80.6482	S0
470	47000000	177	949	81.3488	S1
471	47100000	138	671	79.4337	S1
472	47200000	270	1796	84.9666	S1
473	47300000	572	3544	83.86	S0
474	47400000	344	1483	76.8038	S0
475	47500000	228	1726	86.7903	S1
476	47600000	258	1704	84.8592	S0
477	47700000	723	2789	74.0767	S1
478	47800000	240	1414	83.0269	S1
479	47900000	187	930	79.8925	S1
480	48000000	162	1499	89.1928	S0
481	48100000	117	703	83.357	S1
482	48200000	168	1253	86.5922	S1
483	48300000	338	1541	78.0662	S0
484	48400000	667	3522	81.0619	S1
485	48500000	1113	6709	83.4103	S1
486	48600000	398	2712	85.3245	S1
487	48700000	2928	15362	80.94	S0
488	48800000	4167	20646	79.8169	S1
489	48900000	9258	47525	80.5197	S1
490	49000000	2939	14751	80.0759	S1
491	49100000	70	749	90.6542	S1
492	49200000	1999	8480	76.4269	S1
493	49300000	43	444	90.3153	S0
495	49500000	62	606	89.769	S1
496	49600000	1557	7248	78.5182	S1
497	49700000	870	4594	81.0623	S1
498	49800000	5724	29247	80.4288	S1
499	49900000	5284	26549	80.0972	S1
500	50000000	7905	44848	82.3738	S0
501	50100000	9436	47344	80.0693	S1
502	50200000	9858	54023	81.7522	S1
503	50300000	3269	17881	81.718	S1
504	50400000	647	3106	79.1693	S1
505	50500000	4352	23398	81.4001	S1
506	50600000	6078	29258	79.2262	S1
507	50700000	1077	4146	74.0232	S1
508	50800000	710	3518	79.8181	S1
509	50900000	831	6646	87.4962	S1
510	51000000	418	2581	83.8047	S1
511	51100000	167	1235	86.4777	S0
512	51200000	764	3517	78.2769	S0
513	51300000	764	2982	74.3796	S0
514	51400000	934	3624	74.2274	S1
515	51500000	341	1542	77.8859	S1
516	51600000	425	1781	76.137	S1
517	51700000	42	596	92.953	S1
518	51800000	666	3653	81.7684	S1
519	51900000	195	1309	85.1031	S1
520	52000000	535	2831	81.1021	S1
521	52100000	2242	11654	80.762	S1
523	52300000	258	946	72.7273	S1
524	52400000	2772	15389	81.9871	S1
525	52500000	2164	11064	80.4411	S0
526	52600000	201	784	74.3622	S1
527	52700000	228	1625	85.9692	S0
528	52800000	50	506	90.1186	S1
530	53000000	50	506	90.1186	S1
531	53100000	50	506	90.1186	S1
532	53200000	130	569	77.1529	S1
533	53300000	264	2397	88.9862	S0
534	53400000	199	914	78.2276	S0
535	53500000	239	903	73.5327	S0
536	53600000	223	1164	80.8419	S0
537	53700000	342	1184	71.1149	S0
538	53800000	927	4558	79.6621	S0
539	53900000	7152	33893	78.8983	S0
540	54000000	4228	17222	75.45	S0
541	54100000	181	885	79.548	S0
542	54200000	59	366	83.8798	S0
543	54300000	163	846	80.7329	S0
544	54400000	533	2080	74.375	S0
545	54500000	1795	7488	76.0283	S0
546	54600000	240	1011	76.2611	S0
547	54700000	300	1289	76.7261	S0
548	54800000	26	211	87.6777	S0
549	54900000	447	1722	74.0418	S0
550	55000000	136	1134	88.0071	S0
551	55100000	313	1739	82.0012	S0
552	55200000	159	1285	87.6265	S1
553	55300000	303	1798	83.1479	S1
554	55400000	651	2614	75.0956	S0
555	55500000	2629	9831	73.2581	S0
556	55600000	3310	14650	77.4061	S0
557	55700000	1769	5388	67.1678	S0
558	55800000	12776	46065	72.2653	S0
559	55900000	9443	31763	70.2704	S0
561	56100000	3347	13842	75.82	S0
562	56200000	141	760	81.4474	S0
563	56300000	668	2313	71.1198	S0
564	56400000	2192	6577	66.6717	S0
565	56500000	195	884	77.9412	S0
566	56600000	157	973	83.8643	S0
567	56700000	1886	6921	72.7496	S0
568	56800000	124	851	85.4289	S0
569	56900000	785	3438	77.167	S0
570	57000000	8606	29318	70.646	S0
571	57100000	235	841	72.0571	S0
572	57200000	528	2425	78.2268	S1
573	57300000	542	2836	80.8886	S1
574	57400000	590	2422	75.64	S1
575	57500000	4153	14304	70.9662	S0
576	57600000	6624	21972	69.8525	S0
577	57700000	2189	10017	78.1471	S1
578	57800000	460	2890	84.083	S1
579	57900000	1427	7318	80.5001	S1
580	58000000	722	4677	84.5628	S1
581	58100000	5653	27660	79.5625	S1
582	58200000	10085	49334	79.5577	S1
583	58300000	509	3208	84.1334	S1
584	58400000	699	4931	85.8244	S0
585	58500000	580	3141	81.5345	S1
586	58600000	335	2382	85.9362	S1
587	58700000	435	4156	89.5332	S1
588	58800000	295	1790	83.5196	S1
589	58900000	418	2396	82.5543	S1
590	59000000	210	1782	88.2155	S1
591	59100000	950	7583	87.472	S1
592	59200000	709	5558	87.2436	S1
593	59300000	675	4538	85.1256	S1
594	59400000	1163	5809	79.9793	S1
595	59500000	883	3826	76.9211	S1
596	59600000	657	2911	77.4304	S1
597	59700000	1167	5056	76.9185	S1
598	59800000	2726	13082	79.1622	S1
599	59900000	74	195	62.0513	S1
600	60000000	103	777	86.7439	S1
601	60100000	397	2187	81.8473	S1
602	60200000	449	2255	80.0887	S1
603	60300000	512	2376	78.4512	S1
604	60400000	33	239	86.1925	S1
605	60500000	276	1874	85.2721	S1
606	60600000	507	3447	85.2916	S1
607	60700000	590	3339	82.33	S0
608	60800000	265	1634	83.7821	S0
609	60900000	80	607	86.8204	S1
610	61000000	253	1455	82.6117	S0
611	61100000	430	2205	80.4989	S0
612	61200000	307	2043	84.9731	S1
613	61300000	132	1050	87.4286	S0
614	61400000	169	519	67.4374	S1
615	61500000	1887	10822	82.5633	S1
616	61600000	3238	18299	82.305	S1
617	61700000	2521	14187	82.2302	S1
618	61800000	101	578	82.526	S1
619	61900000	523	2905	81.9966	S1
620	62000000	80	1117	92.838	S1
621	62100000	6861	34778	80.272	S1
622	62200000	7815	39696	80.3129	S1
623	62300000	3164	17239	81.6463	S1
624	62400000	654	2133	69.339	S1
625	62500000	251	1072	76.5858	S0
626	62600000	112	695	83.8849	S0
627	62700000	204	1506	86.4542	S1
628	62800000	502	2841	82.3302	S1
629	62900000	172	1485	88.4175	S1
630	63000000	135	843	83.9858	S1
631	63100000	26	194	86.5979	S0
632	63200000	1798	9694	81.4524	S1
633	63300000	7106	39816	82.1529	S1
634	63400000	144	1006	85.6859	S1
635	63500000	221	925	76.1081	S1
636	63600000	3517	18888	81.3797	S0
637	63700000	8364	40316	79.2539	S1
638	63800000	8980	51743	82.645	S1
639	63900000	2008	10898	81.5746	S1
640	64000000	281	1219	76.9483	S1
641	64100000	957	4430	78.3973	S1
642	64200000	794	2917	72.7803	S1
644	64400000	4385	23852	81.6158	S0
645	64500000	7925	42479	81.3437	S0
646	64600000	75	1162	93.5456	S0
647	64700000	6505	33826	80.7692	S1
648	64800000	7532	35247	78.6308	S1
649	64900000	3571	21920	83.7089	S1
650	65000000	527	3118	83.0981	S1
651	65100000	56	310	81.9355	S1
652	65200000	623	2919	78.6571	S1
653	65300000	1575	8503	81.4771	S1
654	65400000	29	197	85.2792	S1
655	65500000	1073	5506	80.5122	S1
656	65600000	183	948	80.6962	S1
657	65700000	7824	45664	82.8662	S1
658	65800000	316	1220	74.0984	S1
659	65900000	247	906	72.7373	S1
660	66000000	20	143	86.014	S1
661	66100000	155	668	76.7964	S1
662	66200000	1072	5829	81.6092	S0
663	66300000	285	1504	81.0505	S1
665	66500000	775	3107	75.0563	S1
666	66600000	1133	5932	80.9002	S1
667	66700000	3967	21350	81.4192	S1
668	66800000	6558	35855	81.7097	S1
669	66900000	3137	18117	82.6848	S1
670	67000000	3665	19503	81.208	S1
671	67100000	994	5189	80.8441	S1
672	67200000	421	3039	86.1468	S1
673	67300000	178	1306	86.3706	S1
674	67400000	77	494	84.413	S1
675	67500000	135	516	73.8372	S1
676	67600000	50	567	91.1817	S1
677	67700000	255	945	73.0159	S1
678	67800000	261	1377	81.0458	S1
679	67900000	449	2744	83.637	S1
680	68000000	85	553	84.6293	S1
681	68100000	584	2577	77.338	S1
682	68200000	157	1128	86.0816	S1
683	68300000	1269	5778	78.0374	S1
684	68400000	135	510	73.5294	S1
685	68500000	169	1095	84.5662	S1
686	68600000	268	1086	75.3223	S0
687	68700000	1037	4999	79.2559	S1
688	68800000	349	1414	75.3182	S1
689	68900000	55	529	89.603	S1
690	69000000	108	973	88.9003	S1
691	69100000	41	435	90.5747	S1
692	69200000	78	280	72.1429	S1
693	69300000	2388	14820	83.8866	S1
694	69400000	245	1538	84.0702	S1
695	69500000	34	286	88.1119	S1
696	69600000	3273	17241	81.0162	S1
697	69700000	3272	16991	80.7427	S1
698	69800000	1121	5602	79.9893	S1
699	69900000	2140	9644	77.81	S1
700	70000000	453	2117	78.6018	S0
701	70100000	641	2237	71.3456	S1
702	70200000	498	1838	72.9053	S0
703	70300000	744	3177	76.5817	S0
704	70400000	289	979	70.4801	S0
705	70500000	7735	25975	70.2214	S0
706	70600000	1426	4605	69.0337	S0
707	70700000	3061	10010	69.4206	S0
708	70800000	360	1086	66.8508	S0
709	70900000	672	3608	81.3747	S0
710	71000000	31	209	85.1675	S0
711	71100000	198	1179	83.2061	S1
712	71200000	244	1546	84.2173	S0
713	71300000	609	2841	78.5639	S0
714	71400000	571	2806	79.6507	S0
715	71500000	503	2310	78.2251	S1
716	71600000	429	3024	85.8135	S0
717	71700000	529	3028	82.5297	S1
718	71800000	155	751	79.3609	S0
719	71900000	448	2151	79.1725	S1
720	72000000	402	1951	79.3952	S0
721	72100000	59	613	90.3752	S0
722	72200000	198	1204	83.5548	S0
723	72300000	213	1524	86.0236	S1
724	72400000	165	1128	85.3723	S1
725	72500000	19	204	90.6863	S1
726	72600000	375	1703	77.98	S0
728	72800000	305	1566	80.5236	S0
729	72900000	94	611	84.6154	S0
730	73000000	207	638	67.5549	S0
731	73100000	156	915	82.9508	S0
732	73200000	322	1734	81.4302	S0
733	73300000	85	605	85.9504	S0
734	73400000	272	1500	81.8667	S0
735	73500000	135	1030	86.8932	S1
736	73600000	1617	8070	79.9628	S0
737	73700000	378	1591	76.2414	S0
738	73800000	380	1777	78.6156	S0
739	73900000	256	1937	86.7837	S1
740	74000000	188	996	81.1245	S1
741	74100000	315	1937	83.7377	S1
742	74200000	309	1920	83.9062	S0
743	74300000	71	473	84.9894	S0
745	74500000	303	1551	80.4642	S0
746	74600000	178	931	80.8808	S1
747	74700000	185	1062	82.58	S0
749	74900000	368	1934	80.9721	S0
752	75200000	33	314	89.4904	S0
753	75300000	230	1381	83.3454	S0
754	75400000	34	302	88.7417	S0
755	75500000	673	2340	71.2393	S0
756	75600000	1794	6486	72.3404	S0
757	75700000	1307	4405	70.3292	S1
758	75800000	36	429	91.6084	S0
759	75900000	431	2022	78.6845	S1
760	76000000	3458	13824	74.9855	S1
761	76100000	327	1618	79.7899	S0
762	76200000	1580	5303	70.2055	S0
763	76300000	74	565	86.9027	S0
764	76400000	242	1227	80.2771	S0
765	76500000	28	332	91.5663	S0
766	76600000	293	1370	78.6131	S0
767	76700000	48	366	86.8852	S0
768	76800000	223	879	74.6303	S0
769	76900000	271	1558	82.6059	S0
770	77000000	236	801	70.5368	S0
771	77100000	550	2773	80.1659	S0
772	77200000	721	3044	76.3141	S0
773	77300000	591	2589	77.1727	S1
774	77400000	307	1707	82.0152	S0
775	77500000	757	3056	75.2291	S1
776	77600000	329	2248	85.3648	S1
777	77700000	478	2039	76.5571	S1
778	77800000	418	2399	82.5761	S0
779	77900000	402	1726	76.7092	S1
780	78000000	237	1360	82.5735	S1
781	78100000	728	3684	80.2389	S1
782	78200000	2462	8868	72.2373	S1
783	78300000	3854	12767	69.8128	S1
784	78400000	2426	11835	79.5015	S1
785	78500000	127	532	76.1278	S1
786	78600000	149	765	80.5229	S1
787	78700000	45	451	90.0222	S1
788	78800000	6844	35797	80.8811	S1
789	78900000	11049	62150	82.222	S1
790	79000000	8477	42252	79.937	S1
791	79100000	7425	41335	82.037	S1
792	79200000	4194	23354	82.0416	S1
793	79300000	695	3326	79.104	S1
794	79400000	102	703	85.4908	S1
795	79500000	261	841	68.9655	S1
796	79600000	324	1319	75.4359	S1
797	79700000	96	1157	91.7027	S1
798	79800000	105	545	80.7339	S1
800	80000000	108	585	81.5385	S1
801	80100000	1832	10222	82.0779	S1
802	80200000	587	3069	80.8732	S0
803	80300000	296	1827	83.7986	S1
804	80400000	128	646	80.1858	S1
805	80500000	168	777	78.3784	S1
806	80600000	147	1235	88.0972	S1
807	80700000	600	2935	79.5571	S1
808	80800000	355	2250	84.2222	S1
809	80900000	236	3314	92.8787	S0
810	81000000	448	2334	80.8055	S1
811	81100000	216	801	73.0337	S1
812	81200000	384	2324	83.4768	S0
813	81300000	194	1853	89.5305	S1
814	81400000	2077	10547	80.3072	S0
815	81500000	1330	7455	82.1596	S1
816	81600000	12014	58309	79.396	S1
817	81700000	3818	18730	79.6156	S1
818	81800000	205	1301	84.2429	S1
819	81900000	5770	29876	80.6868	S1
820	82000000	11142	57231	80.5315	S1
821	82100000	8603	47312	81.8165	S1
822	82200000	8805	47226	81.3556	S1
823	82300000	8768	56011	84.3459	S1
824	82400000	332	1228	72.9642	S1
825	82500000	77	540	85.7407	S1
826	82600000	2659	13467	80.2554	S1
827	82700000	4377	23004	80.9729	S1
828	82800000	3480	18600	81.2903	S1
829	82900000	2387	11671	79.5476	S1
830	83000000	64	574	88.8502	S1
831	83100000	2466	12749	80.6573	S1
832	83200000	144	1142	87.3905	S1
833	83300000	9755	47551	79.4852	S1
834	83400000	755	4154	81.8247	S1
835	83500000	1362	7657	82.2124	S0
836	83600000	2458	11714	79.0166	S1
837	83700000	1744	8925	80.4594	S1
838	83800000	165	968	82.9545	S1
840	84000000	719	3701	80.5728	S1
842	84200000	142	755	81.1921	S1
843	84300000	269	1425	81.1228	S1
844	84400000	605	2964	79.5884	S1
845	84500000	5236	29046	81.9734	S1
846	84600000	7592	32518	76.6529	S1
847	84700000	1546	8573	81.9666	S1
848	84800000	1201	4964	75.8058	S1
849	84900000	55	428	87.1495	S0
850	85000000	692	2614	73.5272	S0
851	85100000	64	228	71.9298	S0
852	85200000	1810	7974	77.3012	S0
853	85300000	3070	10455	70.6361	S0
854	85400000	2674	11755	77.2522	S0
855	85500000	2638	36907	92.8523	S4
856	85600000	2307	40968	94.3688	S4
857	85700000	5738	81569	92.9655	S4
858	85800000	6251	80316	92.217	S4
859	85900000	5616	85180	93.4069	S4
860	86000000	8024	91852	91.2642	S4
861	86100000	8408	81778	89.7185	S4
862	86200000	5167	70596	92.6809	S4
863	86300000	5205	69533	92.5143	S4
864	86400000	5246	89276	94.1238	S4
865	86500000	5627	90792	93.8023	S4
866	86600000	5349	91650	94.1637	S4
867	86700000	4030	59858	93.2674	S4
868	86800000	3508	50781	93.0919	S4
869	86900000	5724	72762	92.1333	S4
870	87000000	5291	74860	92.9321	S4
871	87100000	110	801	86.2672	S4

## Sheet: Fig2f
	S0	S1	S2	S3	S4
gene1	0.412604	0.190927	0.089141	0.131969	0.125743
gene2	0.268068	0.102225	0.060621	0.223985	0.0574517
gene3	0.314402	0.28629	0.209522	0.107454	0.0343511
gene4	0.176793	0.312056	0.207342	0.0507495	0.0498736
gene5	0.259805	0.153217	0.210935	0.0424681	0.0724421
gene6	0.167102	0.158115	0.160042	0.0995649	0.0490303
gene7	0.254817	0.398162	0.171171	0.102239	0.0514008
gene8	0.296043	0.108156	0.146007	0.0706512	0.0782768
gene9	0.242997	0.213741	0.10552	0.103736	0.0896279
gene10	0.257608	0.200668	0.237723	0.0801287	0.0806648
gene11	0.241403	0.123619	0.176449	0.116156	0.0404721
gene12	0.231992	0.121135	0.195607	0.0893823	0.0573504
gene13	0.372979	0.231695	0.201238	0.0580113	0.11865
gene14	0.139484	0.170482	0.174164	0.0977037	0.0961605
gene15		0.168899	0.24097	0.0773495	0.102501
gene16		0.149351	0.177815	0.0387216	0.116888
gene17		0.240743	0.11206	0.113267	0.0863268
gene18		0.148017	0.196511	0.0809354	0.113342
gene19		0.190003	0.0940833	0.0567269	0.08673
gene20		0.191408	0.207496	0.0829903	0.130528
gene21		0.171639	0.088695	0.0636621	0.0861911
gene22		0.129609	0.0624821		0.0900377
gene23		0.361561	0.0868259		0.0875577
gene24		0.256123	0.0558324		0.0922554
gene25		0.124647	0.0979434		0.057244
gene26		0.164955	0.161452		0.0919245
gene27		0.329802	0.182005		0.139124
gene28		0.20281	0.0514876		0.132106
gene29		0.178627	0.082984		0.131745
gene30			0.15301		0.133945
gene31			0.227448		0.105455
gene32			0.0959199		0.0572023
gene33			0.180531
gene34			0.0984443
gene35			0.0515321
gene36			0.118243
gene37			0.0733888
gene38			0.0930289
gene39			0.142862
gene40			0.210536
gene41			0.0606342
gene42			0.122946
gene43			0.092464
gene44			0.16273
gene45			0.217281
gene46			0.142943
gene47			0.0847242
gene48			0.097646
gene49			0.112857
gene50			0.084568
gene51			0.0687663
gene52			0.0832105
gene53			0.255469
gene54			0.0756904
gene55			0.0733331
gene56			0.0915233
gene57			0.0469785
gene58			0.0942731
gene59			0.237644
gene60			0.0507518
gene61			0.0918643
gene62			0.0772222
gene63			0.108322
gene64			0.139434
gene65			0.0728566
gene66			0.0813389
gene67			0.083942
gene68			0.0921525
gene69			0.089419
gene70			0.0968219
gene71			0.330314
gene72			0.106484
gene73			0.120369
gene74			0.129368
gene75			0.103202
gene76			0.336998
gene77			0.0755141
gene78			0.132696
gene79			0.113669

## Sheet: Fig3a
Type	brain	heart	kidney	lung	ovary
GGA-chr22	7.68568	0.982274	0	0	0
GGA-chr22	0	0.33311	0	0	0
GGA-chr22	23.1432	16.5326	5.01759	4.95834	65.5489
GGA-chr22	27.6809	1.17369	0.513195	5.34978	4.69743
GGA-chr22	15.2364	6.63628	1.22921	17.7515	1.97034
GGA-chr22	114.315	17.8208	11.5992	0.498411	14.9302
GGA-chr22	0	0.00799667	0.330192	0	0.076528
GGA-chr22	5.60124	5.96129	21.4964	31.6232	10.2139
GGA-chr22	2.81539	1.43589	0.0574877	0.238984	3.11747
GGA-chr22	6.98125	73.4751	13.4982	2.0271	15.0489
GGA-chr22	5.11971	2.39733	0.098331	0.305708	3.84362
GGA-chr22	3.66796	0.0566367	0	0.00744867	0.425977
GGA-chr22	2.15419	0.584223	0	0	8.90082
GGA-chr22	1.33806	1.85215	2.41233	1.27474	2.97673
GGA-chr22	6.06228	4.23166	3.89877	1.03816	12.4551
GGA-chr22	0	0	0	0	0.405429
GGA-chr22	17.5377	8.7704	6.35952	3.25211	12.625
GGA-chr22	3.70005	4.34013	3.48004	0.35516	16.593
GGA-chr22	0.0497787	0	0	0	11.1303
GGA-chr22	6.82946	1.71174	0	0	3.33077
GGA-chr22	19.7249	9.88996	6.65771	1.58197	17.1347
GGA-chr22	1.10011	0.364222	0.652375	0.900674	2.77421
GGA-chr22	24.9687	0.420374	0	0.409444	2.9612
GGA-chr22	0.155051	0	0	0	0.00460833
GGA-chr22	169.258	10.807	0.112498	0.903911	16.1417
GGA-chr22	63.2777	12.3798	54.181	66.5439	40.3466
GGA-chr22	25.815	8.79708	0.335911	1.17256	20.2298
GGA-chr22	0.133131	3.8714	0.062559	0.327557	0.568771
Z-S4	1.45077	0	0	0	0
Z-S4	0	0.046751	0	0	0
Z-S4	44.6748	22.9216	38.6104	47.837	66.183
Z-S4	27.2158	1.91609	6.08129	11.2981	27.747
Z-S4	18.2199	2.28024	2.8818	10.4996	16.837
Z-S4	292.908	61.5986	34.4925	11.0022	22.4573
Z-S4	0	0	0	0.061274	0
Z-S4	9.47801	9.88655	13.1233	27.66	15.8269
Z-S4	2.78481	1.46847	2.41461	2.56982	1.7388
Z-S4	25.2868	56.4956	37.7673	30.3396	31.3781
Z-S4	16.8453	4.10508	8.9306	15.0368	30.9885
Z-S4	0.275882	0	0.204593	0.448169	0
Z-S4	1.08676	0.756261	0.597162	1.61205	11.4802
Z-S4	2.2785	30.3427	21.9887	9.28261	27.2208
Z-S4	9.05983	9.31058	9.38257	14.8754	20.627
Z-S4	0	0	0.052418	0	0.037338
Z-S4	23.5938	12.5757	14.9538	19.6985	23.6744
Z-S4	15.7008	20.192	22.0626	8.31763	45.0764
Z-S4	0.08357	0	0	0.095246	0.204272
Z-S4	25.1465	15.6528	13.8636	16.8641	20.0521
Z-S4	28.0921	12.0667	39.627	20.4133	27.3713
Z-S4	5.50709	0.549172	12.2673	1.2688	1.32483
Z-S4	26.8368	0.026463	0.314749	0	0.136605
Z-S4	0.145759	0.069574	0	0	0.346104
Z-S4	157.49	7.39116	16.7882	27.567	39.371
Z-S4	33.7041	1.38356	28.5085	93.0377	21.5948
Z-S4	19.3693	14.7445	6.6304	33.806	21.532
Z-S4	0.039598	0.672649	0.084227	0.232328	0.269339
W-S4	0	0	0	0	1.47711
W-S4	0.293852	0	0	0.086048	0.892389
W-S4	51.7078	28.1097	41.6882	62.8128	122.338
W-S4	15.3209	1.76219	4.15814	7.42461	11.7683
W-S4	11.7357	1.04484	1.62853	4.78953	11.3884
W-S4	105.825	2.0204	6.1762	4.62117	24.2688
W-S4	0	0	0	0.018375	0.078833
W-S4	11.9524	6.99565	6.93158	24.7863	12.571
W-S4	1.47338	1.20302	1.45707	1.37623	1.6063
W-S4	52.0331	127.197	121.256	88.3034	72.91
W-S4	5.42486	4.91421	7.22138	35.5416	11.3946
W-S4	1.51028	0.061428	0.030407	0.156937	0.195285
W-S4	0	0	0	0	0
W-S4	2.96804	10.6864	6.4967	7.07709	11.5989
W-S4	5.76223	7.32044	7.60417	11.5945	13.7165
W-S4	0	0	0	0.029046	0
W-S4	16.6058	9.88787	12.4163	13.484	18.1795
W-S4	3.42024	0.705256	2.83876	2.20587	2.22298
W-S4	0	0	0	0	0
W-S4	28.437	9.35266	12.8784	16.4596	29.5219
W-S4	6.5308	5.99291	7.31287	5.26036	4.98902
W-S4	13.6552	0.448695	15.7588	2.3121	3.90013
W-S4	5.64294	0.158776	0.101583	0	1.93707
W-S4	0.145759	0.069574	0	0	0.346104
W-S4	161.781	16.4745	17.2082	28.0354	40.6611
W-S4	70.5249	43.5415	28.2988	92.9307	20.5987
W-S4	22.5834	26.5488	22.872	45.4197	25.234
W-S4	0.040675	0.809498	0.140282	0.243054	0.445136

## Sheet: Fig3b
ZS4	WS4	GGAchr22
0.926017	1	0.978699
0.993123	0.883019	0.971386
0.478377	0.661461	0.721104
0.594757	0.579678	0.906842
0.567496	0.532836	0.604421
0.82952	0.833816	0.871634
0.898382	0.979411	0.957336
0.855262	0.834282	0.961589
0.76415	0.653025	0.476721
0.487653	0.418885	0.655738
0.707272	0.768693	0.828331
0.367584	0.438375	0.699603
0.617756	0.554269	0.712663
0.385263	0.323537	0.472675
0.537288	0.420951	0.57738
0.402247	0.425096	0.724318
0.539763	0.611156	0.727143
0.368976	0.565265	0.566599
0.431204	0.460432	0.768264
0.683485	0.821934	0.928489
0.88088	0.921107	0.931394
0.448696	0.236273	0.704076
0.804722	0.676795	0.656599
0.995151	0.953247	0.967405
0.868776	0.868456	0.926087

## Sheet: Fig3c
lable	Z	W
brain	0.237838	2.15169
brain	8.29141	7.39526
brain	7.72846	3.4396
brain	6.63965	3.17428
brain	0.0350791	6.08669
brain	1.79027	2.58619
brain	0	1.53166
brain	2.78976	4.19775
brain	0	2.36746
brain	0.655953	3.44661
brain	4.81326	0
brain	3.43264	4.42113
brain	1.64164	0
brain	2.70682	7.23983
brain	2.50163	5.57036
brain	5.53455	3.93708
brain	3.38897	3.19622
brain	7.2629	5.22858
brain	1.2348	2.53664
brain	0	5.11238
brain	0.848116	0
brain	6.64544	0
brain	1.79251	0.483451
brain	1.44606	6.43345
brain	0.319514	0
brain	3.91007	0
brain	0	6.6479
brain	7.1184	2.19993
brain	0.677716	3.70783
brain	2.57456	2.45169
brain	2.75696	0
brain	0	5.33601
heart	0.156175	1.52062
heart	1.78699	7.49632
heart	0.807256	3.27596
heart	0.910625	4.32683
heart	0.11469	3.40595
heart	3.21084	3.23629
heart	0.104745	1.46102
heart	2.07966	6.41043
heart	0	0.351893
heart	1.41482	1.18582
heart	3.53589	0
heart	3.94614	6.11634
heart	3.04017	0.512124
heart	4.16798	5.89471
heart	1.85778	4.3494
heart	2.67678	3.22635
heart	4.41832	4.0446
heart	0	4.64621
heart	1.98967	3.82111
heart	0	4.42875
heart	0.808054	0
heart	0.695073	0
heart	1.47056	0.167561
heart	1.93497	8.7491
heart	0.10287	0.145525
heart	4.65071	0
heart	0	4.38286
heart	3.30805	1.42515
heart	0	3.56585
heart	5.20941	1.08567
heart	2.13471	0
heart	0	6.95137
kideney	1.07329	0.337654
kideney	1.23512	5.83541
kideney	1.06995	4.12059
kideney	0.7098	3.20445
kideney	3.72895	3.88449
kideney	1.84237	2.97054
kideney	0	1.66604
kideney	2.54726	4.20872
kideney	0.165183	5.08627
kideney	0.75134	2.508
kideney	3.15116	0
kideney	3.86606	5.02655
kideney	5.27701	0
kideney	3.50774	7.20871
kideney	3.44739	3.20833
kideney	2.85085	4.82401
kideney	3.62243	4.02988
kideney	0	6.04956
kideney	1.2525	3.62339
kideney	0.304894	3.64136
kideney	2.09611	0
kideney	2.1397	0
kideney	2.24471	0
kideney	1.40038	7.85053
kideney	0	0.0219999
kideney	4.01754	0
kideney	0	5.45771
kideney	2.82168	0.268549
kideney	0.178024	4.73411
kideney	4.11312	0.905751
kideney	2.48702	0
kideney	0	1.10452
lung	1.38031	0.988344
lung	2.89867	6.09005
lung	2.55503	4.12802
lung	1.51709	5.45017
lung	3.06228	4.51674
lung	0.193513	4.24032
lung	0.0721099	2.77807
lung	3.78225	4.28037
lung	0.291378	0.599009
lung	1.26202	0.644621
lung	4.1869	0
lung	4.73758	7.495
lung	5.16891	0
lung	2.36033	6.16307
lung	2.8229	3.38972
lung	3.83871	4.25063
lung	4.20992	3.54357
lung	0	5.34716
lung	1.57882	4.71918
lung	9.88805	4.70952
lung	10.1792	0.152407
lung	2.87515	0.172038
lung	3.25284	0.126693
lung	3.26349	7.46805
lung	0	5.90382
lung	0.977625	1.04957
lung	0	5.18623
lung	4.7391	0.118041
lung	0.127495	5.46312
lung	4.79966	1.05614
lung	3.40905	0
lung	0	2.29524
ovary	1.84458	4.33496
ovary	4.7895	6.1674
ovary	4.22256	4.08321
ovary	3.9058	4.00594
ovary	0.681596	4.92703
ovary	2.62185	2.6859
ovary	0.724146	2.00034
ovary	2.29951	4.44476
ovary	0	1.55777
ovary	2.834	1.5806
ovary	3.74463	0
ovary	4.44071	4.50759
ovary	3.97018	0.0987887
ovary	2.73508	6.60183
ovary	2.63782	4.35712
ovary	3.40203	4.6613
ovary	4.07126	3.61677
ovary	0.354501	5.05507
ovary	5.30916	3.20733
ovary	0.0652166	5.17194
ovary	0.346514	0
ovary	0.761852	0
ovary	2.28716	0.0884157
ovary	2.86826	7.57921
ovary	2.05201	0.208871
ovary	6.83493	2.61203
ovary	0	4.26687
ovary	3.61777	2.48946
ovary	0.0378475	5.55561
ovary	4.96684	2.56756
ovary	3.26657	0
ovary	0	2.8495

[truncated: 21 more sheets: Fig3e, Fig4c, Fig4d, Fig4f, Fig4g, SupplementaryFigure2a, SupplementaryFigure2b, SupplementaryFigure2c, SupplementaryFigure2d, SupplementaryFigure3, SupplementaryFigure4, SupplementaryFigure8a, SupplementaryFigure8b, SupplementaryFigure8c, SupplementaryFigure8d, SupplementaryFigure9, SupplementaryFigure12a, SupplementaryFigure12b, SupplementaryFigure13a, SupplementaryFigure13b …]
